# Supplementary material for: Mental health and sleep correlates of self-reported outdoor daylight exposure in over 13,000 adults with depression
Source: Eur Psychiatry. 2025 Feb 17;68(1):e41. doi: 10.1192/j.eurpsy.2025.20 (PMC12041733; doi:10.1192/j.eurpsy.2025.20)
Supplement: Crouse et al. supplementary material 1 — Crouse et al. supplementary material [file S0924933825000203sup001.xlsx]

## Sheet: Result
	Supplementary Supplementary Table 1. Assocation between SPHERE-12 and light exposure on freedays								Supplementary Table 2. Assocation between SPHERE-12 and light exposure on workdays
	Variable	Estimate	Std. Error	t value	Pr(>|t|)	2.5 %	97.5 %		Variable	Estimate	Std. Error	t value	Pr(>|t|)	2.5 %	97.5 %
	(Intercept)	0.1495	0.0126747	11.7952	8.83443e-32	0.124653	0.174347		(Intercept)	0.151341	0.0131581	11.5017	2.66373e-30	0.125546	0.177135
	Age	-0.267217	0.0130957	-20.4049	1.05906e-89	-0.292889	-0.241545		Age	-0.263635	0.0136106	-19.3698	3.79837e-81	-0.290317	-0.236953
	Sex	0.00581168	0.0121987	0.476419	0.633793	-0.0181019	0.0297252		Sex	-0.000348304	0.0126427	-0.0275498	0.978022	-0.0251325	0.0244359
	Educational attainmental	-0.132848	0.0122947	-10.8053	5.55987e-27	-0.15695	-0.108746		Educational attainment	-0.137101	0.0127026	-10.7931	6.5096e-27	-0.162003	-0.112199
	Shiftwork	0.012367	0.00947366	1.30541	0.191802	-0.00620459	0.0309385		Shiftwork	0.0157106	0.00954098	1.64665	0.0996827	-0.0029931	0.0344143
	Season (dummy variable 1)	-0.0111706	0.0150276	-0.743341	0.457303	-0.0406297	0.0182885		Season (dummy variable 1)	-0.00578589	0.0154417	-0.374693	0.707902	-0.0360571	0.0244853
	Season (dummy variable 2)	0.0198349	0.0167644	1.18315	0.236792	-0.013029	0.0526989		Season (dummy variable 2)	0.0151459	0.0171766	0.881778	0.377932	-0.0185263	0.0488182
	Season (dummy variable 3)	-0.0162661	0.0139605	-1.16515	0.244002	-0.0436335	0.0111012		Season (dummy variable 3)	-0.0162885	0.0143923	-1.13175	0.257785	-0.0445025	0.0119256
	Employment status	-0.10498	0.0122675	-8.55758	1.42843e-17	-0.129029	-0.0809319		Employment status	-0.125209	0.0130915	-9.56414	1.60467e-21	-0.150873	-0.0995446
	Daylight exposure (free days)	-0.106372	0.0116901	-9.09933	1.19436e-19	-0.129288	-0.0834555		Daylight exposure (workdays)	-0.0799049	0.011885	-6.72317	1.94099e-11	-0.103204	-0.0566061
	Supplementary Table 3. Assocation between SPHERE-12 and light exposure on freedays with Chronotype (rMEQ)								Supplementary Table 4. Assocation between SPHERE-12 and light exposure on workdays with Chronotype (rMEQ)
	Variable	Estimate	Std. Error	t value	Pr(>|t|)	2.5 %	97.5 %		Variable	Estimate	Std. Error	t value	Pr(>|t|)	2.5 %	97.5 %
	(Intercept)	0.12831	0.0130787	9.8106	1.50559e-22	0.102671	0.153949		(Intercept)	0.128824	0.0135129	9.5334	2.19728e-21	0.102333	0.155314
	Age	-0.233101	0.0139144	-16.7525	1.40406e-61	-0.260378	-0.205824		Age	-0.231219	0.0143757	-16.084	5.86799e-57	-0.259401	-0.203037
	Sex	0.00333379	0.0125593	0.265443	0.790677	-0.0212871	0.0279546		Sex	0.0030567	0.0129409	0.236205	0.813282	-0.0223123	0.0284257
	Educational attainment	-0.127472	0.0127653	-9.98585	2.68682e-23	-0.152497	-0.102448		Educational attainment	-0.132431	0.0130446	-10.1522	5.18398e-24	-0.158004	-0.106859
	Shiftwork	0.00472696	0.00967341	0.488655	0.625104	-0.0142365	0.0236904		Shiftwork	0.00696682	0.00972054	0.716711	0.473582	-0.0120892	0.0260228
	Season (dummy variable 1)	-0.0120243	0.0153936	-0.781124	0.434761	-0.0422014	0.0181528		Season (dummy variable 1)	-0.00876271	0.0157144	-0.557625	0.577123	-0.0395688	0.0220434
	Season (dummy variable 2)	0.0189327	0.0173019	1.09426	0.273888	-0.0149853	0.0528507		Season (dummy variable 2)	0.0126352	0.017534	0.72061	0.471179	-0.0217381	0.0470085
	Season (dummy variable 3)	-0.0155005	0.0143777	-1.07809	0.281036	-0.0436862	0.0126851		Season (dummy variable 3)	-0.0154237	0.0147416	-1.04627	0.29548	-0.0443228	0.0134754
	Employment status	-0.0840043	0.0129658	-6.47893	9.9834e-11	-0.109422	-0.0585867		Employment status	-0.0992365	0.0137269	-7.22933	5.49373e-13	-0.126147	-0.0723265
	meq_total	-0.127732	0.0126349	-10.1095	7.8282e-24	-0.152501	-0.102963		meq_total	-0.128476	0.0128443	-10.0026	2.31309e-23	-0.153656	-0.103296
	Daylight exposure (free days)	-0.0796034	0.0127719	-6.2327	4.90118e-10	-0.104641	-0.0545659		Daylight exposure (workdays)	-0.0590173	0.0124298	-4.74806	2.10417e-06	-0.0833844	-0.0346502
	Supplementary Table 5. Assocation between SPHERE-12 and light exposure on freedays with Insomnia Severity Index (ISI)								Supplementary Table 6. Assocation between SPHERE-12 and light exposure on workdays with Insomnia Severity Index (ISI)
	Variable	Estimate	Std. Error	t value	Pr(>|t|)	2.5 %	97.5 %		Variable	Estimate	Std. Error	t value	Pr(>|t|)	2.5 %	97.5 %
	(Intercept)	0.162699	0.010902	14.9238	1.57277e-49	0.141327	0.18407		(Intercept)	0.16177	0.0113045	14.3102	1.04464e-45	0.139609	0.183931
	Age	-0.215265	0.0113136	-19.027	1.48811e-78	-0.237443	-0.193086		Age	-0.215223	0.0117375	-18.3364	3.92764e-73	-0.238232	-0.192213
	Sex	0.00382146	0.0104892	0.364324	0.715628	-0.0167409	0.0243838		Sex	-4.34895e-05	0.0108596	-0.0040047	0.996805	-0.0213322	0.0212452
	Educational attainment	-0.0770673	0.0106369	-7.24526	4.8257e-13	-0.0979192	-0.0562154		Educational attainment	-0.0793661	0.0109818	-7.22708	5.54336e-13	-0.100894	-0.0578379
	Shiftwork	0.00605228	0.00814707	0.742878	0.457583	-0.00991872	0.0220233		Shiftwork	0.00847379	0.00819682	1.03379	0.301276	-0.00759489	0.0245425
	Season (dummy variable 1)	-0.0125896	0.0129216	-0.974311	0.329939	-0.0379203	0.012741		Season (dummy variable 1)	-0.00788458	0.0132639	-0.59444	0.55224	-0.0338865	0.0181174
	Season (dummy variable 2)	0.0115816	0.014416	0.803385	0.421782	-0.0166787	0.0398419		Season (dummy variable 2)	0.00515968	0.0147556	0.349676	0.726594	-0.0237666	0.0340859
	Season (dummy variable 3)	-0.0166719	0.012004	-1.38886	0.164924	-0.0402039	0.00686005		Season (dummy variable 3)	-0.0143562	0.0123625	-1.16127	0.245577	-0.0385911	0.00987867
	Employment status	-0.0595301	0.0105918	-5.6204	1.98589e-08	-0.0802936	-0.0387666		Employment status	-0.069276	0.0113095	-6.12547	9.60988e-10	-0.0914466	-0.0471053
	Insomnia Severity Index (ISI)	0.485257	0.0102369	47.4027	0	0.465189	0.505325		Insomnia Severity Index (ISI)	0.488261	0.0105227	46.4006	0	0.467633	0.50889
	Daylight exposure (free days)	-0.0564296	0.0101068	-5.58331	2.4572e-08	-0.0762425	-0.0366168		Daylight exposure (workdays)	-0.0382122	0.0102482	-3.72866	0.000194256	-0.0583024	-0.018122
	Supplementary Table 7. Assocation between SPHERE-12 and light exposure on freedays in 18-24 years olds								Supplementary Table 8. Assocation between SPHERE-12 and light exposure on workdays in 18-24 years olds
	Variable	Estimate	Std. Error	t value	Pr(>|t|)	2.5 %	97.5 %		Variable	Estimate	Std. Error	t value	Pr(>|t|)	2.5 %	97.5 %
	(Intercept)	0.470878	0.397094	1.18581	0.236054	-0.308607	1.25036		(Intercept)	0.233644	0.411964	0.567146	0.570783	-0.575084	1.04237
	Age	-0.000849447	0.287287	-0.00295678	0.997642	-0.564787	0.563089		Age	-0.169208	0.297435	-0.568892	0.569598	-0.753103	0.414687
	Sex	0.119231	0.0442757	2.69293	0.00723298	0.0323193	0.206143		Sex	0.107917	0.0449432	2.40117	0.0165828	0.0196883	0.196145
	Educational attainment	-0.154243	0.0311778	-4.94719	9.20533e-07	-0.215444	-0.0930413		Educational attainment	-0.149531	0.0320588	-4.66427	3.66113e-06	-0.212466	-0.0865962
	Shiftwork	-0.0145767	0.018525	-0.786866	0.431597	-0.0509409	0.0217875		Shiftwork	-0.00758145	0.0187992	-0.403286	0.686852	-0.0444862	0.0293233
	Season (dummy variable 1)	0.00620627	0.0398501	0.15574	0.876278	-0.0720185	0.0844311		Season (dummy variable 1)	0.00834977	0.0405782	0.20577	0.837026	-0.0713093	0.0880089
	Season (dummy variable 2)	0.00597434	0.0414776	0.144037	0.885508	-0.0754453	0.0873939		Season (dummy variable 2)	-0.0144435	0.0429231	-0.336496	0.73659	-0.098706	0.069819
	Season (dummy variable 3)	0.0452809	0.0442504	1.02329	0.306486	-0.0415817	0.132143		Season (dummy variable 3)	0.0389982	0.0450449	0.865762	0.386895	-0.0494297	0.127426
	Employment status	-0.0716265	0.0357618	-2.00288	0.0455322	-0.141826	-0.00142694		Employment status	-0.0515785	0.0378654	-1.36215	0.173555	-0.125912	0.0227552
	Daylight exposure (free days)	-0.0505057	0.0272748	-1.85173	0.0644377	-0.104046	0.00303414		Daylight exposure (workdays)	-0.0303572	0.0302774	-1.00263	0.316358	-0.0897948	0.0290805
	Supplementary Table 9. Assocation between SPHERE-12 and light exposure on freedays in 18-24 years olds with Chronotype (rMEQ)								Supplementary Table 10. Assocation between SPHERE-12 and light exposure on workdays in 18-24 years olds with Chronotype (rMEQ)
	Variable	Estimate	Std. Error	t value	Pr(>|t|)	2.5 %	97.5 %		Variable	Estimate	Std. Error	t value	Pr(>|t|)	2.5 %	97.5 %
	(Intercept)	0.42286	0.418082	1.01143	0.31215	-0.397939	1.24366		(Intercept)	0.271125	0.426999	0.634954	0.525664	-0.567214	1.10946
	Age	0.0158144	0.301239	0.0524979	0.958146	-0.575591	0.60722		Age	-0.0934512	0.307455	-0.303951	0.761255	-0.697085	0.510182
	Sex	0.132366	0.0462241	2.86357	0.00431015	0.0416165	0.223115		Sex	0.133047	0.0470958	2.82502	0.004861	0.0405823	0.225511
	Educational attainment	-0.154737	0.0327545	-4.72416	2.77604e-06	-0.219042	-0.0904322		Educational attainment	-0.157566	0.0332435	-4.73976	2.58785e-06	-0.222834	-0.0922983
	Shiftwork	-0.015525	0.0190349	-0.81561	0.414991	-0.0528952	0.0218451		Shiftwork	-0.0122522	0.0192272	-0.637234	0.524179	-0.0500014	0.025497
	Season (dummy variable 1)	0.00335157	0.0416529	0.0804642	0.93589	-0.0784233	0.0851264		Season (dummy variable 1)	0.00741363	0.0421012	0.176091	0.860273	-0.0752447	0.090072
	Season (dummy variable 2)	-0.00320988	0.043022	-0.0746102	0.940545	-0.0876726	0.0812528		Season (dummy variable 2)	-0.0215598	0.0438903	-0.49122	0.623423	-0.107731	0.0646111
	Season (dummy variable 3)	0.0468446	0.0464959	1.0075	0.314031	-0.0444383	0.138127		Season (dummy variable 3)	0.0434492	0.047121	0.922078	0.356803	-0.0490646	0.135963
	Employment status	-0.0410741	0.0387597	-1.05971	0.289629	-0.117169	0.0350207		Employment status	-0.0286223	0.0402243	-0.711568	0.476967	-0.107596	0.050351
	meq_total	-0.126166	0.0373811	-3.37513	0.000777156	-0.199554	-0.0527777		meq_total	-0.126038	0.0376475	-3.34785	0.00085755	-0.199953	-0.052124
	Daylight exposure (free days)	-0.0307415	0.0307673	-0.999163	0.31805	-0.0911453	0.0296623		Daylight exposure (workdays)	-0.0147865	0.0319868	-0.46227	0.64403	-0.0775869	0.0480139
	Supplementary Table 11. Assocation between SPHERE-12 and light exposure on freedays in 18-24 years olds with Insomnia Severity Index (ISI)								Supplementary Table 12. Assocation between SPHERE-12 and light exposure on workdays in 18-24 years olds with Insomnia Severity Index (ISI)
	Variable	Estimate	Std. Error	t value	Pr(>|t|)	2.5 %	97.5 %		Variable	Estimate	Std. Error	t value	Pr(>|t|)	2.5 %	97.5 %
	(Intercept)	0.288222	0.342045	0.842642	0.399685	-0.383206	0.95965		(Intercept)	0.179847	0.354892	0.506767	0.612466	-0.516843	0.876538
	Age	-0.119883	0.247437	-0.484499	0.628167	-0.605597	0.365831		Age	-0.197201	0.256224	-0.769643	0.441752	-0.700195	0.305794
	Sex	0.104777	0.0381281	2.74802	0.00613277	0.0299319	0.179621		Sex	0.0987042	0.0387194	2.54922	0.0109929	0.0226939	0.174714
	Educational attainment	-0.0831507	0.0271802	-3.05924	0.00229417	-0.136505	-0.0297965		Educational attainment	-0.0847429	0.0279025	-3.03711	0.00247072	-0.139518	-0.0299673
	Shiftwork	-0.00452136	0.0159602	-0.28329	0.777029	-0.0358509	0.0268081		Shiftwork	-0.000628124	0.0161998	-0.0387737	0.969081	-0.03243	0.0311737
	Season (dummy variable 1)	0.0321835	0.0343436	0.937101	0.348994	-0.0352324	0.0995993		Season (dummy variable 1)	0.0332809	0.0349887	0.95119	0.341812	-0.0354057	0.101967
	Season (dummy variable 2)	0.0169667	0.0357154	0.475054	0.63488	-0.0531418	0.0870753		Season (dummy variable 2)	-0.0020394	0.036983	-0.0551444	0.956038	-0.0746409	0.0705621
	Season (dummy variable 3)	0.0146112	0.0381411	0.383084	0.701761	-0.0602589	0.0894814		Season (dummy variable 3)	0.0103396	0.0388429	0.266191	0.790165	-0.0659131	0.0865924
	Employment status	-0.0391715	0.0308501	-1.26974	0.204554	-0.0997297	0.0213867		Employment status	-0.0314692	0.0326417	-0.964079	0.335315	-0.0955483	0.03261
	Insomnia Severity Index (ISI)	0.480791	0.0289143	16.6281	1.91245e-53	0.424033	0.537549		Insomnia Severity Index (ISI)	0.483477	0.029748	16.2524	3.64721e-51	0.425078	0.541875
	Daylight exposure (free days)	-0.0367729	0.0234962	-1.56506	0.117971	-0.0828955	0.0093496		Daylight exposure (workdays)	-0.0124761	0.0261049	-0.47792	0.632845	-0.0637229	0.0387707
	Supplementary Table 13. Assocation between SPHERE-12 and light exposure on freedays in 25-34 years olds								Supplementary Table 14. Assocation between SPHERE-12 and light exposure on workdays in 25-34 years olds
	Variable	Estimate	Std. Error	t value	Pr(>|t|)	2.5 %	97.5 %		Variable	Estimate	Std. Error	t value	Pr(>|t|)	2.5 %	97.5 %
	(Intercept)	-0.0896522	0.110134	-0.814026	0.41575	-0.305673	0.126369		(Intercept)	-0.102682	0.111547	-0.920529	0.357436	-0.321476	0.116112
	Age	-0.519704	0.121029	-4.29406	1.85857e-05	-0.757094	-0.282315		Age	-0.531634	0.122408	-4.34312	1.49373e-05	-0.771733	-0.291535
	Sex	0.0586575	0.0260297	2.25348	0.0243621	0.00760204	0.109713		Sex	0.051825	0.0263717	1.96517	0.0495684	9.79124e-05	0.103552
	Educational attainment	-0.156036	0.0271347	-5.75043	1.06219e-08	-0.209259	-0.102813		Educational attainment	-0.151787	0.0276114	-5.49725	4.488e-08	-0.205946	-0.0976282
	Shiftwork	0.0234137	0.016511	1.41807	0.156363	-0.00897142	0.0557989		Shiftwork	0.0245119	0.0166329	1.47369	0.140762	-0.00811299	0.0571367
	Season (dummy variable 1)	0.00805458	0.0291132	0.276664	0.782073	-0.049049	0.0651581		Season (dummy variable 1)	0.00921593	0.0296614	0.310704	0.756066	-0.0489637	0.0673956
	Season (dummy variable 2)	0.0155103	0.0290669	0.533609	0.593686	-0.0415023	0.072523		Season (dummy variable 2)	0.0233295	0.0295166	0.790388	0.429419	-0.034566	0.0812251
	Season (dummy variable 3)	-0.0262665	0.0289423	-0.907547	0.364253	-0.0830349	0.0305018		Season (dummy variable 3)	-0.0231775	0.0295602	-0.784079	0.433111	-0.0811587	0.0348036
	Employment status	-0.132276	0.026458	-4.99948	6.37284e-07	-0.184172	-0.0803807		Employment status	-0.141066	0.0276049	-5.11019	3.60804e-07	-0.195212	-0.0869205
	Daylight exposure (free days)	-0.0546616	0.0218041	-2.50694	0.0122754	-0.0974288	-0.0118944		Daylight exposure (workdays)	-0.0695581	0.0231525	-3.00434	0.00270324	-0.114971	-0.0241454
	Supplementary Table 15. Assocation between SPHERE-12 and light exposure on freedays in 25-34 years olds with Chronotype (rMEQ)								Supplementary Table 16. Assocation between SPHERE-12 and light exposure on workdays in 25-34 years olds with Chronotype (rMEQ)
	Variable	Estimate	Std. Error	t value	Pr(>|t|)	2.5 %	97.5 %		Variable	Estimate	Std. Error	t value	Pr(>|t|)	2.5 %	97.5 %
	(Intercept)	-0.116337	0.111951	-1.03917	0.29889	-0.335932	0.103259		(Intercept)	-0.111018	0.112866	-0.983627	0.325457	-0.332411	0.110374
	Age	-0.491948	0.123249	-3.9915	6.87961e-05	-0.733704	-0.250191		Age	-0.484463	0.124122	-3.90313	9.9168e-05	-0.727934	-0.240993
	Sex	0.0537903	0.0269172	1.99836	0.0458557	0.000991418	0.106589		Sex	0.0523986	0.0271543	1.92966	0.0538372	-0.000865825	0.105663
	Educational attainment	-0.158864	0.0281918	-5.63509	2.08292e-08	-0.214163	-0.103564		Educational attainment	-0.154862	0.0282559	-5.48071	4.96276e-08	-0.210287	-0.0994369
	Shiftwork	0.0183935	0.016879	1.08973	0.276006	-0.0147152	0.0515022		Shiftwork	0.0181046	0.016938	1.06888	0.285298	-0.0151201	0.0513293
	Season (dummy variable 1)	0.0103124	0.0296163	0.3482	0.727739	-0.0477809	0.0684056		Season (dummy variable 1)	0.00489928	0.0298819	0.163955	0.869789	-0.0537154	0.063514
	Season (dummy variable 2)	0.0203448	0.0305586	0.665763	0.505664	-0.0395968	0.0802864		Season (dummy variable 2)	0.0194781	0.030688	0.634715	0.525711	-0.0407179	0.0796741
	Season (dummy variable 3)	-0.0301285	0.0295556	-1.01938	0.308184	-0.0881027	0.0278458		Season (dummy variable 3)	-0.0343757	0.0299201	-1.14891	0.250775	-0.0930655	0.0243141
	Employment status	-0.103077	0.0285196	-3.61427	0.000311051	-0.159019	-0.0471354		Employment status	-0.112012	0.0293379	-3.81801	0.000140016	-0.16956	-0.0544647
	meq_total	-0.131008	0.0251424	-5.21064	2.14096e-07	-0.180326	-0.0816904		meq_total	-0.137761	0.0253393	-5.43665	6.32941e-08	-0.187466	-0.0880569
	Daylight exposure (free days)	-0.036401	0.0233366	-1.55983	0.119009	-0.0821764	0.00937437		Daylight exposure (workdays)	-0.0375547	0.0243376	-1.54307	0.123024	-0.085294	0.0101847
	Supplementary Table 17. Assocation between SPHERE-12 and light exposure on freedays in 25-34 years olds with Insomnia Severity Index (ISI)								Supplementary Table 18. Assocation between SPHERE-12 and light exposure on workdays in 25-34 years olds with Insomnia Severity Index (ISI)
	Variable	Estimate	Std. Error	t value	Pr(>|t|)	2.5 %	97.5 %		Variable	Estimate	Std. Error	t value	Pr(>|t|)	2.5 %	97.5 %
	(Intercept)	-0.138799	0.095777	-1.44919	0.147479	-0.326659	0.0490614		(Intercept)	-0.135383	0.0969823	-1.39596	0.162922	-0.32561	0.0548436
	Age	-0.524331	0.105225	-4.98296	6.93347e-07	-0.730723	-0.31794		Age	-0.526728	0.106414	-4.94979	8.22067e-07	-0.735456	-0.318001
	Sex	0.0322043	0.0226603	1.42118	0.155457	-0.0122423	0.0766508		Sex	0.0261865	0.0229538	1.14083	0.254111	-0.0188365	0.0712095
	Educational attainment	-0.0660548	0.023917	-2.76184	0.00581277	-0.112966	-0.0191432		Educational attainment	-0.0702003	0.0242719	-2.89224	0.00387723	-0.117809	-0.0225918
	Shiftwork	0.00727151	0.0143723	0.505939	0.612968	-0.0209188	0.0354618		Shiftwork	0.00767462	0.0144787	0.530063	0.596142	-0.0207248	0.036074
	Season (dummy variable 1)	-0.0049819	0.025318	-0.196773	0.84403	-0.0546415	0.0446777		Season (dummy variable 1)	-0.00561484	0.0257941	-0.217679	0.827707	-0.0562089	0.0449792
	Season (dummy variable 2)	0.00798873	0.0252734	0.316092	0.751973	-0.0415834	0.0575609		Season (dummy variable 2)	0.00881685	0.0256678	0.343498	0.731269	-0.0415296	0.0591633
	Season (dummy variable 3)	-0.00914233	0.0251741	-0.363164	0.71653	-0.0585197	0.040235		Season (dummy variable 3)	-0.00850324	0.0257059	-0.330789	0.740847	-0.0589244	0.0419179
	Employment status	-0.0522263	0.0232676	-2.24459	0.0249293	-0.0978642	-0.00658838		Employment status	-0.0659579	0.0242256	-2.72265	0.00654698	-0.113476	-0.0184403
	Insomnia Severity Index (ISI)	0.482252	0.0210769	22.8806	1.31657e-100	0.440911	0.523593		Insomnia Severity Index (ISI)	0.484935	0.0213914	22.6696	8.74776e-99	0.442977	0.526894
	Daylight exposure (free days)	-0.0293894	0.0189891	-1.5477	0.121889	-0.0666352	0.00785632		Daylight exposure (workdays)	-0.0353523	0.0201838	-1.75152	0.08005	-0.0749421	0.00423745
	Supplementary Table 19. Assocation between SPHERE-12 and light exposure on freedays in 35-64 years olds								Supplementary Table 20. Assocation between SPHERE-12 and light exposure on workdays in 35-64 years olds
	Variable	Estimate	Std. Error	t value	Pr(>|t|)	2.5 %	97.5 %		Variable	Estimate	Std. Error	t value	Pr(>|t|)	2.5 %	97.5 %
	(Intercept)	0.18496	0.0210475	8.78775	2.33953e-18	0.143694	0.226227		(Intercept)	0.182663	0.0216033	8.45535	4.09232e-17	0.140306	0.22502
	Age	-0.288155	0.0299671	-9.61572	1.2611e-21	-0.34691	-0.229401		Age	-0.288189	0.0307301	-9.37806	1.19905e-20	-0.34844	-0.227937
	Sex	-0.0211413	0.0157393	-1.34322	0.179286	-0.0520003	0.00971764		Sex	-0.0289774	0.0163145	-1.77618	0.0757945	-0.0609648	0.00300995
	Educational attainment	-0.126251	0.017261	-7.31426	3.18744e-13	-0.160094	-0.0924086		Educational attainment	-0.135926	0.0178256	-7.62535	3.14839e-14	-0.170876	-0.100976
	Shiftwork	0.0254412	0.0155125	1.64004	0.101086	-0.00497325	0.0558557		Shiftwork	0.0272034	0.0155484	1.74959	0.0802797	-0.0032819	0.0576887
	Season (dummy variable 1)	-0.0297166	0.0209819	-1.41629	0.156778	-0.0708546	0.0114214		Season (dummy variable 1)	-0.0237173	0.0215142	-1.1024	0.270367	-0.0658996	0.0184651
	Season (dummy variable 2)	0.0238718	0.0251603	0.948788	0.342793	-0.0254585	0.0732021		Season (dummy variable 2)	0.0239393	0.0257325	0.930314	0.352276	-0.0265137	0.0743923
	Season (dummy variable 3)	-0.0299857	0.0183335	-1.63557	0.102018	-0.065931	0.00595956		Season (dummy variable 3)	-0.0277787	0.0188295	-1.47528	0.140231	-0.0646971	0.00913967
	Employment status	-0.122692	0.0169238	-7.24965	5.10981e-13	-0.155873	-0.0895103		Employment status	-0.154106	0.0179735	-8.57409	1.50106e-17	-0.189346	-0.118866
	Daylight exposure (free days)	-0.153963	0.0168342	-9.14585	9.75301e-20	-0.186969	-0.120957		Daylight exposure (workdays)	-0.0988574	0.0162533	-6.08232	1.31784e-09	-0.130725	-0.0669901
	Supplementary Table 21. Assocation between SPHERE-12 and light exposure on freedays in 35-64 years olds with Chronotype (rMEQ)								Supplementary Table 22. Assocation between SPHERE-12 and light exposure on workdays in 35-64 years olds with Chronotype (rMEQ)
	Variable	Estimate	Std. Error	t value	Pr(>|t|)	2.5 %	97.5 %		Variable	Estimate	Std. Error	t value	Pr(>|t|)	2.5 %	97.5 %
	(Intercept)	0.15645	0.0216435	7.22848	6.05102e-13	0.114014	0.198886		(Intercept)	0.150657	0.0221527	6.80083	1.23938e-11	0.107222	0.194092
	Age	-0.247224	0.0310762	-7.95542	2.43778e-15	-0.308155	-0.186293		Age	-0.242946	0.0317408	-7.65406	2.57155e-14	-0.305181	-0.180711
	Sex	-0.0223815	0.0161175	-1.38864	0.165035	-0.0539828	0.00921992		Sex	-0.0267848	0.0166087	-1.61269	0.106912	-0.0593498	0.0057803
	Educational attainment	-0.114871	0.017764	-6.4665	1.15226e-10	-0.149701	-0.0800412		Educational attainment	-0.124915	0.0182142	-6.8581	8.36347e-12	-0.160627	-0.0892018
	Shiftwork	0.0101167	0.0159141	0.635706	0.525013	-0.0210859	0.0413193		Shiftwork	0.0117087	0.0159539	0.733911	0.463058	-0.0195723	0.0429898
	Season (dummy variable 1)	-0.0332701	0.0214078	-1.55411	0.120255	-0.0752441	0.00870396		Season (dummy variable 1)	-0.0272353	0.0218754	-1.24502	0.213218	-0.0701267	0.0156562
	Season (dummy variable 2)	0.0196485	0.0257084	0.764282	0.444754	-0.0307577	0.0700548		Season (dummy variable 2)	0.0197835	0.0259763	0.761599	0.446356	-0.0311486	0.0707157
	Season (dummy variable 3)	-0.0283964	0.0188767	-1.50431	0.132599	-0.0654078	0.00861503		Season (dummy variable 3)	-0.0243463	0.0192946	-1.26182	0.207106	-0.0621775	0.0134849
	Employment status	-0.102739	0.0177883	-5.77563	8.38368e-09	-0.137616	-0.0678613		Employment status	-0.123586	0.0187815	-6.58019	5.48133e-11	-0.160411	-0.0867607
	meq_total	-0.124389	0.0168586	-7.37841	2.02042e-13	-0.157444	-0.0913349		meq_total	-0.127979	0.0171078	-7.48078	9.52689e-14	-0.161523	-0.0944359
	Daylight exposure (free days)	-0.123639	0.018196	-6.79487	1.28276e-11	-0.159316	-0.0879626		Daylight exposure (workdays)	-0.0814676	0.0168383	-4.83824	1.37282e-06	-0.114483	-0.0484525
	Supplementary Table 23. Assocation between SPHERE-12 and light exposure on freedays in 35-64 years olds with Insomnia Severity Index (ISI)								Supplementary Table 24. Assocation between SPHERE-12 and light exposure on workdays in 35-64 years olds with Insomnia Severity Index (ISI)
	Variable	Estimate	Std. Error	t value	Pr(>|t|)	2.5 %	97.5 %		Variable	Estimate	Std. Error	t value	Pr(>|t|)	2.5 %	97.5 %
	(Intercept)	0.160417	0.0180629	8.88103	1.03436e-18	0.125003	0.195832		(Intercept)	0.154362	0.0185051	8.34157	1.05704e-16	0.118079	0.190644
	Age	-0.192108	0.0258399	-7.43453	1.31033e-13	-0.242771	-0.141445		Age	-0.188838	0.0264504	-7.13933	1.14444e-12	-0.240699	-0.136978
	Sex	-0.0203818	0.0134976	-1.51004	0.131124	-0.0468457	0.00608204		Sex	-0.0246586	0.0139621	-1.76611	0.0774678	-0.0520336	0.00271643
	Educational attainment	-0.0754595	0.014871	-5.07427	4.09086e-07	-0.104616	-0.0463028		Educational attainment	-0.0803092	0.015337	-5.23631	1.739e-07	-0.11038	-0.0502384
	Shiftwork	0.00816438	0.013312	0.613311	0.53971	-0.0179356	0.0342643		Shiftwork	0.0108057	0.0133141	0.811593	0.417083	-0.015299	0.0369103
	Season (dummy variable 1)	-0.0316172	0.0179936	-1.75713	0.0789826	-0.0668962	0.00366185		Season (dummy variable 1)	-0.0259553	0.0184114	-1.40974	0.158709	-0.0620541	0.0101434
	Season (dummy variable 2)	0.0145313	0.0215784	0.673419	0.500725	-0.0277762	0.0568388		Season (dummy variable 2)	0.0133739	0.0220233	0.607261	0.543719	-0.0298065	0.0565543
	Season (dummy variable 3)	-0.0246029	0.015723	-1.56477	0.117727	-0.05543	0.00622428		Season (dummy variable 3)	-0.0207572	0.016115	-1.28807	0.197812	-0.0523534	0.010839
	Employment status	-0.0679951	0.0145944	-4.659	3.29498e-06	-0.0966094	-0.0393808		Employment status	-0.0792003	0.0155291	-5.10013	3.58227e-07	-0.109648	-0.0487529
	Insomnia Severity Index (ISI)	0.489008	0.0137229	35.6345	8.20994e-238	0.462103	0.515914		Insomnia Severity Index (ISI)	0.491715	0.0140325	35.0412	1.60019e-229	0.464202	0.519229
	Daylight exposure (free days)	-0.0835402	0.0145712	-5.73325	1.06807e-08	-0.112109	-0.0549714		Daylight exposure (workdays)	-0.0536951	0.0139687	-3.84396	0.000123308	-0.0810831	-0.0263071
	Supplementary Table 25. Assocation between SPHERE-12 and light exposure on freedays in 65+ years olds								Supplementary Table 26. Assocation between SPHERE-12 and light exposure on workdays in 65+ years olds
	Variable	Estimate	Std. Error	t value	Pr(>|t|)	2.5 %	97.5 %		Variable	Estimate	Std. Error	t value	Pr(>|t|)	2.5 %	97.5 %
	(Intercept)	0.274812	0.316344	0.868712	0.385517	-0.34706	0.896684		(Intercept)	0.415009	0.36347	1.1418	0.254379	-0.300042	1.13006
	Age	-0.351205	0.182789	-1.92137	0.0553836	-0.710535	0.00812375		Age	-0.42713	0.211845	-2.01624	0.0445977	-0.843892	-0.0103688
	Sex	-0.0609814	0.0379355	-1.6075	0.10872	-0.135555	0.0135926		Sex	-0.0502554	0.0439797	-1.14269	0.254006	-0.136776	0.0362655
	Educational attainment	-0.126979	0.0378611	-3.3538	0.000871814	-0.201406	-0.0525508		Educational attainment	-0.119144	0.0428652	-2.7795	0.00576113	-0.203473	-0.0348158
	Shiftwork	-0.00079605	0.0591734	-0.0134528	0.989273	-0.11712	0.115528		Shiftwork	-0.0119525	0.060789	-0.196622	0.844246	-0.131542	0.107637
	Season (dummy variable 1)	0.0596934	0.060854	0.980927	0.327211	-0.059934	0.179321		Season (dummy variable 1)	0.110593	0.071081	1.55587	0.120713	-0.0292443	0.25043
	Season (dummy variable 2)	0.115816	0.073418	1.57748	0.115462	-0.0285102	0.260141		Season (dummy variable 2)	0.0590749	0.0813139	0.726504	0.468053	-0.100893	0.219043
	Season (dummy variable 3)	0.0595677	0.0459366	1.29674	0.195456	-0.0307349	0.14987		Season (dummy variable 3)	0.0441329	0.0524608	0.841255	0.400824	-0.0590727	0.147339
	Employment status	-0.000915969	0.0396213	-0.0231181	0.981567	-0.0788039	0.076972		Employment status	-0.0340995	0.0454072	-0.750972	0.453213	-0.123429	0.0552296
	Daylight exposure (free days)	-0.160277	0.0529939	-3.02444	0.00264879	-0.264453	-0.0561009		Daylight exposure (workdays)	-0.0794781	0.0571062	-1.39176	0.164948	-0.191823	0.0328665
	Supplementary Table 27. Assocation between SPHERE-12 and light exposure on freedays in 65+ years olds with Chronotype (rMEQ)								Supplementary Table 28. Assocation between SPHERE-12 and light exposure on workdays in 65+ years olds with Chronotype (rMEQ)
	Variable	Estimate	Std. Error	t value	Pr(>|t|)	2.5 %	97.5 %		Variable	Estimate	Std. Error	t value	Pr(>|t|)	2.5 %	97.5 %
	(Intercept)	0.285201	0.341337	0.835542	0.403958	-0.386026	0.956428		(Intercept)	0.36896	0.392209	0.940722	0.347612	-0.402901	1.14082
	Age	-0.322701	0.198947	-1.62205	0.105655	-0.713923	0.0685216		Age	-0.373617	0.23087	-1.6183	0.106659	-0.827965	0.0807307
	Sex	-0.0675336	0.0403209	-1.6749	0.0948077	-0.146823	0.0117562		Sex	-0.0445591	0.0457153	-0.974709	0.330498	-0.134526	0.0454078
	Educational attainment	-0.123278	0.0416826	-2.95755	0.00330227	-0.205246	-0.041311		Educational attainment	-0.104215	0.0457694	-2.27697	0.0234993	-0.194289	-0.014142
	Shiftwork	0.000701093	0.0592813	0.0118266	0.99057	-0.115874	0.117276		Shiftwork	-0.00841407	0.0609018	-0.138158	0.890209	-0.128268	0.11144
	Season (dummy variable 1)	0.0592482	0.0664096	0.892164	0.372891	-0.0713439	0.18984		Season (dummy variable 1)	0.085723	0.0756595	1.13301	0.258124	-0.0631737	0.23462
	Season (dummy variable 2)	0.133631	0.0737592	1.81173	0.0708481	-0.0114136	0.278676		Season (dummy variable 2)	0.0861829	0.0819446	1.05172	0.293783	-0.0750829	0.247449
	Season (dummy variable 3)	0.0613981	0.0481156	1.27605	0.202746	-0.0332197	0.156016		Season (dummy variable 3)	0.0579587	0.0546333	1.06087	0.289612	-0.0495587	0.165476
	Employment status	0.00168139	0.0418145	0.0402108	0.967947	-0.0805454	0.0839082		Employment status	-0.0213003	0.0475283	-0.448161	0.654364	-0.114835	0.0722347
	meq_total	-0.174855	0.0492307	-3.55174	0.00043269	-0.271665	-0.0780442		meq_total	-0.160209	0.0554579	-2.88884	0.00415111	-0.26935	-0.051069
	Daylight exposure (free days)	-0.107885	0.0695331	-1.55156	0.121631	-0.24462	0.0288494		Daylight exposure (workdays)	-0.057107	0.0647039	-0.882589	0.378172	-0.184443	0.0702293
	Supplementary Table 29. Assocation between SPHERE-12 and light exposure on freedays in 65+ years olds with Insomnia Severity Index (ISI)								Supplementary Table 30. Assocation between SPHERE-12 and light exposure on workdays in 65+ years olds with Insomnia Severity Index (ISI)
	Variable	Estimate	Std. Error	t value	Pr(>|t|)	2.5 %	97.5 %		Variable	Estimate	Std. Error	t value	Pr(>|t|)	2.5 %	97.5 %
	(Intercept)	0.367472	0.277233	1.3255	0.185751	-0.177519	0.912462		(Intercept)	0.489943	0.311868	1.57099	0.11716	-0.123599	1.10348
	Age	-0.336367	0.160124	-2.10067	0.0362859	-0.651142	-0.0215923		Age	-0.408656	0.181733	-2.24866	0.0252057	-0.766181	-0.0511301
	Sex	-0.00812464	0.0335665	-0.242046	0.808867	-0.0741105	0.0578613		Sex	0.00833638	0.0381113	0.218737	0.826992	-0.0666406	0.0833133
	Educational attainment	-0.100892	0.0332476	-3.03458	0.00256364	-0.166251	-0.0355336		Educational attainment	-0.0737188	0.0370083	-1.99195	0.0472152	-0.146526	-0.000911899
	Shiftwork	0.00137083	0.0518345	0.0264464	0.978914	-0.100527	0.103268		Shiftwork	-0.00606087	0.0521487	-0.116223	0.907548	-0.108654	0.096532
	Season (dummy variable 1)	0.0246102	0.053399	0.460873	0.645137	-0.080363	0.129583		Season (dummy variable 1)	0.0538075	0.0611989	0.879223	0.379932	-0.0665899	0.174205
	Season (dummy variable 2)	0.051982	0.0645661	0.805097	0.421235	-0.0749437	0.178908		Season (dummy variable 2)	-0.0229472	0.0701612	-0.327064	0.743831	-0.160976	0.115082
	Season (dummy variable 3)	0.00759848	0.0405079	0.18758	0.8513	-0.072033	0.0872299		Season (dummy variable 3)	0.0100716	0.0451113	0.223261	0.823473	-0.0786764	0.0988195
	Employment status	-0.00916937	0.034715	-0.264133	0.791811	-0.0774129	0.0590742		Employment status	-0.031234	0.038952	-0.801859	0.423222	-0.107865	0.0453968
	Insomnia Severity Index (ISI)	0.441089	0.039545	11.1541	2.20157e-25	0.363351	0.518828		Insomnia Severity Index (ISI)	0.470017	0.0433302	10.8473	1.35907e-23	0.384773	0.555262
	Daylight exposure (free days)	-0.0462278	0.0475338	-0.972523	0.331369	-0.139671	0.0472154		Daylight exposure (workdays)	0.0217594	0.0498679	0.43634	0.662881	-0.0763464	0.119865
	Supplementary Table 31. Assocation between PSYCH-6 and light exposure on freedays								Supplementary Table 32. Assocation between PSYCH-6 and light exposure on workdays
	Variable	Estimate	Std. Error	t value	Pr(>|t|)	2.5 %	97.5 %		Variable	Estimate	Std. Error	t value	Pr(>|t|)	2.5 %	97.5 %
	(Intercept)	0.109681	0.0130106	8.43018	4.22487e-17	0.0841763	0.135186		(Intercept)	0.111397	0.0135228	8.23775	2.13101e-16	0.0848879	0.137907
	Age	-0.279366	0.0134427	-20.782	7.17654e-93	-0.305719	-0.253014		Age	-0.272784	0.0139879	-19.5015	3.39255e-82	-0.300206	-0.245363
	Sex	-0.0203086	0.0125219	-1.62184	0.104886	-0.0448559	0.00423857		Sex	-0.0244877	0.0129932	-1.88466	0.0595239	-0.0499589	0.000983561
	Educational attainment	-0.109248	0.0126205	-8.65641	6.09351e-18	-0.133988	-0.0845075		Educational attainment	-0.108688	0.0130547	-8.32555	1.02775e-16	-0.134279	-0.0830957
	Shiftwork	0.00715743	0.0097247	0.736005	0.461755	-0.0119063	0.0262211		Shiftwork	0.0111642	0.00980544	1.13857	0.254927	-0.00805796	0.0303863
	Season (dummy variable 1)	-0.0138213	0.0154258	-0.895988	0.370293	-0.0440611	0.0164184		Season (dummy variable 1)	-0.00851227	0.0158697	-0.536385	0.591712	-0.0396225	0.022598
	Season (dummy variable 2)	0.0170844	0.0172087	0.992777	0.320856	-0.0166504	0.0508192		Season (dummy variable 2)	0.0124817	0.0176527	0.707071	0.479549	-0.0221239	0.0470873
	Season (dummy variable 3)	-0.0241214	0.0143305	-1.68322	0.0923807	-0.052214	0.00397115		Season (dummy variable 3)	-0.0221695	0.0147912	-1.49883	0.133971	-0.0511655	0.00682659
	Employment status	-0.0805978	0.0125926	-6.4004	1.65998e-10	-0.105284	-0.055912		Employment status	-0.101998	0.0134543	-7.58105	3.9435e-14	-0.128373	-0.0756227
	Daylight exposure (free days)	-0.105101	0.0119999	-8.75854	2.50199e-18	-0.128625	-0.0815775		Daylight exposure (workdays)	-0.0791967	0.0122144	-6.48386	9.64705e-11	-0.103141	-0.0552521
	Supplementary Table 33. Assocation between PSYCH-6 and light exposure on freedays with Chronotype (rMEQ)								Supplementary Table 34. Assocation between PSYCH-6 and light exposure on workdays with Chronotype (rMEQ)
	Variable	Estimate	Std. Error	t value	Pr(>|t|)	2.5 %	97.5 %		Variable	Estimate	Std. Error	t value	Pr(>|t|)	2.5 %	97.5 %
	(Intercept)	0.0942244	0.0135023	6.97839	3.31255e-12	0.0677549	0.120694		(Intercept)	0.0944805	0.0139579	6.76896	1.42742e-11	0.0671177	0.121843
	Age	-0.255822	0.014365	-17.8086	3.78199e-69	-0.283982	-0.227661		Age	-0.251264	0.0148491	-16.9211	1.05338e-62	-0.280374	-0.222154
	Sex	-0.020668	0.0129661	-1.59401	0.110987	-0.0460863	0.00475019		Sex	-0.020456	0.0133671	-1.53033	0.12599	-0.0466606	0.00574848
	Educational attainment	-0.100511	0.0131787	-7.62679	2.78781e-14	-0.126346	-0.0746763		Educational attainment	-0.102662	0.0134742	-7.61916	2.97293e-14	-0.129076	-0.0762473
	Shiftwork	0.00228344	0.00998669	0.228649	0.81915	-0.0172941	0.021861		Shiftwork	0.00432037	0.0100407	0.430286	0.667004	-0.0153632	0.0240039
	Season (dummy variable 1)	-0.0159993	0.0158922	-1.00674	0.314099	-0.0471538	0.0151551		Season (dummy variable 1)	-0.0131524	0.0162319	-0.810283	0.417812	-0.0449731	0.0186683
	Season (dummy variable 2)	0.0201712	0.0178622	1.12926	0.258833	-0.0148453	0.0551877		Season (dummy variable 2)	0.0125961	0.0181114	0.695478	0.486784	-0.0229092	0.0481014
	Season (dummy variable 3)	-0.0241941	0.0148434	-1.62996	0.103164	-0.0532925	0.00490438		Season (dummy variable 3)	-0.0219234	0.0152271	-1.43977	0.149989	-0.0517742	0.00792744
	Employment status	-0.065965	0.0133857	-4.92803	8.53265e-07	-0.0922058	-0.0397242		Employment status	-0.0840341	0.014179	-5.92666	3.27312e-09	-0.11183	-0.0562378
	meq_total	-0.083005	0.0130441	-6.36341	2.12138e-10	-0.108576	-0.0574338		meq_total	-0.0854959	0.0132673	-6.44412	1.25833e-10	-0.111505	-0.059487
	Daylight exposure (free days)	-0.0870879	0.0131855	-6.6048	4.3281e-11	-0.112936	-0.0612394		Daylight exposure (workdays)	-0.06498	0.0128391	-5.06109	4.29969e-07	-0.0901496	-0.0398104
	Supplementary Table 35. Assocation between PSYCH-6 and light exposure on freedays with Insomnia Severity Index (ISI)								Supplementary Table 36. Assocation between PSYCH-6 and light exposure on workdays with Insomnia Severity Index (ISI)
	Variable	Estimate	Std. Error	t value	Pr(>|t|)	2.5 %	97.5 %		Variable	Estimate	Std. Error	t value	Pr(>|t|)	2.5 %	97.5 %
	(Intercept)	0.120214	0.0119463	10.0628	1.21069e-23	0.0967949	0.143633		(Intercept)	0.119781	0.0123937	9.66473	6.12785e-22	0.0954855	0.144077
	Age	-0.23791	0.0123975	-19.1902	7.73434e-80	-0.262213	-0.213607		Age	-0.233866	0.0128683	-18.1738	6.60289e-72	-0.259093	-0.20864
	Sex	-0.0218968	0.011494	-1.90506	0.0568177	-0.044429	0.000635389		Sex	-0.0242426	0.0119059	-2.03618	0.0417753	-0.0475824	-0.000902808
	Educational attainment	-0.0647364	0.0116559	-5.55395	2.90573e-08	-0.0875859	-0.0418868		Educational attainment	-0.0622746	0.0120398	-5.17239	2.38551e-07	-0.0858769	-0.0386723
	Shiftwork	0.00211845	0.00892754	0.237293	0.812437	-0.0153825	0.0196194		Shiftwork	0.00534653	0.00898655	0.594948	0.551901	-0.0122703	0.0229634
	Season (dummy variable 1)	-0.0149537	0.0141594	-1.05609	0.290966	-0.042711	0.0128036		Season (dummy variable 1)	-0.0101994	0.0145418	-0.701384	0.48309	-0.0387065	0.0183077
	Season (dummy variable 2)	0.0104985	0.0157971	0.664582	0.506342	-0.0204691	0.041466		Season (dummy variable 2)	0.0044538	0.0161773	0.275312	0.783086	-0.0272594	0.036167
	Season (dummy variable 3)	-0.0244452	0.013154	-1.85839	0.0631603	-0.0502315	0.00134105		Season (dummy variable 3)	-0.0206162	0.0135536	-1.52109	0.128291	-0.047186	0.00595368
	Employment status	-0.0443295	0.0116065	-3.81938	0.000135059	-0.0670821	-0.0215769		Employment status	-0.057034	0.0123991	-4.59984	4.31423e-06	-0.0813407	-0.0327273
	Insomnia Severity Index (ISI)	0.387223	0.0112176	34.5193	1.59675e-239	0.365233	0.409214		Insomnia Severity Index (ISI)	0.392512	0.0115366	34.0233	2.4447e-232	0.369896	0.415127
	Daylight exposure (free days)	-0.0652485	0.0110751	-5.89148	4.02294e-09	-0.0869594	-0.0435377		Daylight exposure (workdays)	-0.0456801	0.0112356	-4.06565	4.85053e-05	-0.0677059	-0.0236543
	Supplementary Table 37. Assocation between PSYCH-6 and light exposure on freedays in 18-24 years olds								Supplementary Table 38. Assocation between PSYCH-6 and light exposure on workdays in 18-24 years olds
	Variable	Estimate	Std. Error	t value	Pr(>|t|)	2.5 %	97.5 %		Variable	Estimate	Std. Error	t value	Pr(>|t|)	2.5 %	97.5 %
	(Intercept)	0.357412	0.419964	0.851054	0.394998	-0.466966	1.18179		(Intercept)	0.118669	0.435055	0.272768	0.785106	-0.735388	0.972726
	Age	-0.0541143	0.303833	-0.178105	0.858686	-0.650531	0.542303		Age	-0.217871	0.314106	-0.693622	0.488132	-0.834493	0.398752
	Sex	0.0551372	0.0468257	1.1775	0.239351	-0.0367804	0.147055		Sex	0.0501965	0.0474623	1.05761	0.290572	-0.0429769	0.14337
	Educational attainment	-0.141262	0.0329734	-4.28411	2.06122e-05	-0.205988	-0.0765356		Educational attainment	-0.130017	0.0338557	-3.84032	0.000133156	-0.196479	-0.0635544
	Shiftwork	-0.0123061	0.0195919	-0.628119	0.530108	-0.0507646	0.0261524		Shiftwork	-0.00241915	0.0198529	-0.121854	0.903047	-0.0413924	0.0365541
	Season (dummy variable 1)	0.00451272	0.0421452	0.107076	0.914756	-0.0782173	0.0872428		Season (dummy variable 1)	0.00354865	0.0428526	0.0828107	0.934024	-0.0805754	0.0876727
	Season (dummy variable 2)	0.00873932	0.0438665	0.199226	0.842138	-0.0773695	0.0948481		Season (dummy variable 2)	0.00369754	0.045329	0.0815711	0.935009	-0.085288	0.092683
	Season (dummy variable 3)	0.0325997	0.046799	0.696591	0.486264	-0.0592655	0.124465		Season (dummy variable 3)	0.0277278	0.0475697	0.582887	0.560143	-0.0656565	0.121112
	Employment status	-0.0681631	0.0378214	-1.80224	0.0718899	-0.142406	0.0060794		Employment status	-0.0400226	0.0399878	-1.00087	0.317209	-0.118523	0.0384775
	Daylight exposure (free days)	-0.0446549	0.0288457	-1.54806	0.122008	-0.101278	0.0119685		Daylight exposure (workdays)	-0.00660886	0.0319745	-0.206692	0.836306	-0.0693781	0.0561603
	Supplementary Table 39. Assocation between PSYCH-6 and light exposure on freedays in 18-24 years olds with Chronotype (rMEQ)								Supplementary Table 40. Assocation between PSYCH-6 and light exposure on workdays in 18-24 years olds with Chronotype (rMEQ)
	Variable	Estimate	Std. Error	t value	Pr(>|t|)	2.5 %	97.5 %		Variable	Estimate	Std. Error	t value	Pr(>|t|)	2.5 %	97.5 %
	(Intercept)	0.299778	0.440907	0.679912	0.496777	-0.565831	1.16539		(Intercept)	0.14824	0.45032	0.329189	0.74211	-0.735885	1.03237
	Age	-0.0470471	0.317684	-0.148094	0.88231	-0.67074	0.576645		Age	-0.14816	0.324247	-0.456938	0.647856	-0.784762	0.488441
	Sex	0.0686208	0.0487476	1.40768	0.159656	-0.0270827	0.164324		Sex	0.0780064	0.0496679	1.57056	0.116733	-0.0195079	0.175521
	Educational attainment	-0.136346	0.0345427	-3.94719	8.67858e-05	-0.204162	-0.0685307		Educational attainment	-0.137525	0.0350591	-3.92266	9.61192e-05	-0.206357	-0.0686924
	Shiftwork	-0.0103405	0.0200741	-0.515118	0.606628	-0.0497508	0.0290698		Shiftwork	-0.00761611	0.0202773	-0.375598	0.707328	-0.047427	0.0321948
	Season (dummy variable 1)	-0.000826144	0.0439269	-0.0188073	0.985	-0.0870654	0.0854131		Season (dummy variable 1)	0.00338572	0.0444006	0.076254	0.939239	-0.0837871	0.0905585
	Season (dummy variable 2)	0.0168939	0.0453707	0.372352	0.70974	-0.0721799	0.105968		Season (dummy variable 2)	0.00391201	0.0462874	0.0845156	0.93267	-0.0869652	0.0947893
	Season (dummy variable 3)	0.0319098	0.0490342	0.650765	0.515405	-0.0643565	0.128176		Season (dummy variable 3)	0.0331109	0.0496945	0.666288	0.505445	-0.0644557	0.130677
	Employment status	-0.042953	0.0408757	-1.05082	0.293692	-0.123202	0.0372961		Employment status	-0.0245755	0.0424212	-0.579321	0.562557	-0.107862	0.0587111
	meq_total	-0.106749	0.0394218	-2.70786	0.00693162	-0.184144	-0.0293541		meq_total	-0.115113	0.0397037	-2.89931	0.00385579	-0.193064	-0.037162
	Daylight exposure (free days)	-0.0241883	0.032447	-0.745471	0.456229	-0.0878897	0.0395131		Daylight exposure (workdays)	0.0100783	0.0337337	0.298761	0.76521	-0.056152	0.0763086
	Supplementary Table 41. Assocation between PSYCH-6 and light exposure on freedays in 18-24 years olds with Insomnia Severity Index (ISI)								Supplementary Table 42. Assocation between PSYCH-6 and light exposure on workdays in 18-24 years olds with Insomnia Severity Index (ISI)
	Variable	Estimate	Std. Error	t value	Pr(>|t|)	2.5 %	97.5 %		Variable	Estimate	Std. Error	t value	Pr(>|t|)	2.5 %	97.5 %
	(Intercept)	0.207494	0.386162	0.537323	0.591196	-0.550534	0.965521		(Intercept)	0.074474	0.3998	0.186278	0.852277	-0.710377	0.859324
	Age	-0.151813	0.279351	-0.543448	0.586975	-0.700174	0.396548		Age	-0.240867	0.288647	-0.834472	0.404279	-0.807511	0.325777
	Sex	0.0432732	0.0430458	1.00528	0.315069	-0.0412248	0.127771		Sex	0.0426283	0.043619	0.977288	0.328739	-0.0430004	0.128257
	Educational attainment	-0.0829119	0.0306859	-2.70196	0.00704146	-0.143148	-0.0226762		Educational attainment	-0.0767917	0.0314333	-2.443	0.0147934	-0.138499	-0.0150848
	Shiftwork	-0.004053	0.0180187	-0.224933	0.82209	-0.0394233	0.0313173		Shiftwork	0.00329317	0.0182497	0.180451	0.856847	-0.0325329	0.0391193
	Season (dummy variable 1)	0.0258339	0.0387732	0.666282	0.505426	-0.0502772	0.101945		Season (dummy variable 1)	0.0240302	0.0394162	0.609651	0.542276	-0.0533481	0.101408
	Season (dummy variable 2)	0.0177615	0.0403219	0.440492	0.659701	-0.0613896	0.0969125		Season (dummy variable 2)	0.0138878	0.0416628	0.333337	0.738972	-0.0679008	0.0956764
	Season (dummy variable 3)	0.00742718	0.0430605	0.172483	0.863102	-0.0770996	0.091954		Season (dummy variable 3)	0.00418411	0.0437581	0.095619	0.923848	-0.0817178	0.090086
	Employment status	-0.0415252	0.0348291	-1.19226	0.23352	-0.109894	0.0268436		Employment status	-0.0235024	0.0367722	-0.639134	0.522929	-0.0956902	0.0486854
	Insomnia Severity Index (ISI)	0.394616	0.0326437	12.0886	5.53993e-31	0.330537	0.458695		Insomnia Severity Index (ISI)	0.397187	0.0335123	11.852	7.67064e-30	0.331399	0.462976
	Daylight exposure (free days)	-0.0333835	0.0265267	-1.25849	0.208588	-0.0854549	0.0186878		Daylight exposure (workdays)	0.00808087	0.0294083	0.274782	0.783559	-0.0496508	0.0658125
	Supplementary Table 43. Assocation between PSYCH-6 and light exposure on freedays in 25-34 years olds								Supplementary Table 44. Assocation between PSYCH-6 and light exposure on workdays in 25-34 years olds
	Variable	Estimate	Std. Error	t value	Pr(>|t|)	2.5 %	97.5 %		Variable	Estimate	Std. Error	t value	Pr(>|t|)	2.5 %	97.5 %
	(Intercept)	-0.0656541	0.113485	-0.578524	0.562991	-0.288248	0.15694		(Intercept)	-0.0701639	0.114954	-0.610366	0.541707	-0.295641	0.155313
	Age	-0.467364	0.124711	-3.74756	0.000184834	-0.711976	-0.222751		Age	-0.477783	0.126147	-3.7875	0.000157848	-0.725216	-0.23035
	Sex	0.00564497	0.0268217	0.210463	0.833333	-0.046964	0.058254		Sex	0.000107689	0.0271773	0.00396245	0.996839	-0.0531995	0.0534148
	Educational attainment	-0.128485	0.0279604	-4.59526	4.65721e-06	-0.183327	-0.0736428		Educational attainment	-0.125102	0.0284548	-4.39653	1.17306e-05	-0.180915	-0.0692894
	Shiftwork	0.0206599	0.0170134	1.21433	0.224799	-0.0127107	0.0540304		Shiftwork	0.0210177	0.017141	1.22617	0.220318	-0.0126037	0.0546392
	Season (dummy variable 1)	-0.000775096	0.0299991	-0.0258373	0.97939	-0.0596162	0.058066		Season (dummy variable 1)	-0.00306912	0.0305674	-0.100405	0.920036	-0.0630259	0.0568877
	Season (dummy variable 2)	0.0125582	0.0299513	0.419288	0.675062	-0.0461892	0.0713056		Season (dummy variable 2)	0.0145198	0.0304182	0.477341	0.633185	-0.0451442	0.0741838
	Season (dummy variable 3)	-0.0252296	0.029823	-0.845979	0.39769	-0.0837253	0.0332661		Season (dummy variable 3)	-0.0265424	0.0304631	-0.871295	0.383725	-0.0862946	0.0332099
	Employment status	-0.108542	0.0272631	-3.98128	7.15803e-05	-0.162017	-0.0550674		Employment status	-0.125397	0.0284481	-4.4079	1.11383e-05	-0.181196	-0.0695967
	Daylight exposure (free days)	-0.0691091	0.0224675	-3.07595	0.00213346	-0.113178	-0.0250406		Daylight exposure (workdays)	-0.0704254	0.0238597	-2.95164	0.00320727	-0.117225	-0.0236255
	Supplementary Table 45. Assocation between PSYCH-6 and light exposure on freedays in 25-34 years olds with Chronotype (rMEQ)								Supplementary Table 46. Assocation between PSYCH-6 and light exposure on workdays in 25-34 years olds with Chronotype (rMEQ)
	Variable	Estimate	Std. Error	t value	Pr(>|t|)	2.5 %	97.5 %		Variable	Estimate	Std. Error	t value	Pr(>|t|)	2.5 %	97.5 %
	(Intercept)	-0.0698442	0.115993	-0.602141	0.54717	-0.297368	0.15768		(Intercept)	-0.0597381	0.116986	-0.510643	0.609676	-0.289212	0.169735
	Age	-0.437466	0.127698	-3.42578	0.000629428	-0.687951	-0.186982		Age	-0.427923	0.128652	-3.3262	0.000901676	-0.680281	-0.175566
	Sex	0.00120672	0.027889	0.0432689	0.965493	-0.0534984	0.0559118		Sex	-0.00151542	0.0281454	-0.0538424	0.957068	-0.056724	0.0536932
	Educational attainment	-0.12986	0.0292097	-4.44578	9.39494e-06	-0.187155	-0.0725641		Educational attainment	-0.126204	0.0292872	-4.30919	1.74521e-05	-0.183652	-0.0687559
	Shiftwork	0.018969	0.0174884	1.08466	0.278245	-0.0153351	0.053273		Shiftwork	0.01812	0.0175562	1.03211	0.302186	-0.0163174	0.0525574
	Season (dummy variable 1)	-0.000882197	0.0306855	-0.0287496	0.977068	-0.0610728	0.0593084		Season (dummy variable 1)	-0.00615733	0.0309726	-0.198799	0.842447	-0.0669115	0.0545968
	Season (dummy variable 2)	0.016446	0.0316618	0.519426	0.603539	-0.0456597	0.0785517		Season (dummy variable 2)	0.0151419	0.0318081	0.476039	0.634116	-0.0472512	0.0775351
	Season (dummy variable 3)	-0.0307181	0.0306227	-1.00312	0.315965	-0.0907855	0.0293492		Season (dummy variable 3)	-0.0337553	0.0310122	-1.08845	0.276571	-0.0945872	0.0270767
	Employment status	-0.0924633	0.0295493	-3.12913	0.0017867	-0.150425	-0.0345016		Employment status	-0.107578	0.0304088	-3.53775	0.000415865	-0.167227	-0.0479302
	meq_total	-0.0917306	0.0260502	-3.52131	0.000442156	-0.142829	-0.0406324		meq_total	-0.0998105	0.0262642	-3.80024	0.00015034	-0.151329	-0.0482919
	Daylight exposure (free days)	-0.0623709	0.0241791	-2.57954	0.00998676	-0.109799	-0.0149429		Daylight exposure (workdays)	-0.0495827	0.0252259	-1.96555	0.0495355	-0.0990646	-0.000100837
	Supplementary Table 47. Assocation between PSYCH-6 and light exposure on freedays in 25-34 years olds with Insomnia Severity Index (ISI)								Supplementary Table 48. Assocation between PSYCH-6 and light exposure on workdays in 25-34 years olds with Insomnia Severity Index (ISI)
	Variable	Estimate	Std. Error	t value	Pr(>|t|)	2.5 %	97.5 %		Variable	Estimate	Std. Error	t value	Pr(>|t|)	2.5 %	97.5 %
	(Intercept)	-0.104864	0.104895	-0.999702	0.317604	-0.310609	0.100881		(Intercept)	-0.096342	0.106173	-0.907409	0.364329	-0.304595	0.111912
	Age	-0.471055	0.115243	-4.08751	4.57424e-05	-0.697096	-0.245015		Age	-0.473857	0.116498	-4.06749	4.98554e-05	-0.702364	-0.245349
	Sex	-0.0154598	0.0248176	-0.622938	0.533413	-0.0641378	0.0332182		Sex	-0.0204163	0.025129	-0.812461	0.416649	-0.0697058	0.0288732
	Educational attainment	-0.0566966	0.0261939	-2.16449	0.0305725	-0.108074	-0.00531895		Educational attainment	-0.0597911	0.026572	-2.25015	0.0245757	-0.111911	-0.00767116
	Shiftwork	0.00778135	0.0157406	0.494349	0.621127	-0.0230927	0.0386554		Shiftwork	0.00753929	0.0158507	0.475643	0.634394	-0.0235513	0.0386299
	Season (dummy variable 1)	-0.0111758	0.0277284	-0.403046	0.686968	-0.0655631	0.0432115		Season (dummy variable 1)	-0.0149413	0.0282384	-0.529115	0.5968	-0.0703298	0.0404471
	Season (dummy variable 2)	0.00655737	0.0276795	0.236903	0.812762	-0.0477341	0.0608489		Season (dummy variable 2)	0.00290223	0.0281002	0.103281	0.917753	-0.0522152	0.0580196
	Season (dummy variable 3)	-0.0115677	0.0275708	-0.419563	0.674861	-0.0656459	0.0425105		Season (dummy variable 3)	-0.0147954	0.0281419	-0.525743	0.59914	-0.0699946	0.0404038
	Employment status	-0.044677	0.0254828	-1.75322	0.0797534	-0.0946597	0.00530578		Employment status	-0.0652712	0.0265213	-2.46108	0.0139577	-0.117292	-0.0132506
	Insomnia Severity Index (ISI)	0.384748	0.0230835	16.6677	1.10373e-57	0.339471	0.430025		Insomnia Severity Index (ISI)	0.388197	0.0234186	16.5765	4.87405e-57	0.342263	0.434132
	Daylight exposure (free days)	-0.0489466	0.0207969	-2.35356	0.0187139	-0.0897382	-0.00815496		Daylight exposure (workdays)	-0.0430432	0.0220965	-1.94797	0.0515953	-0.0863846	0.000298198
	Supplementary Table 49. Assocation between PSYCH-6 and light exposure on freedays in 35-64 years olds								Supplementary Table 50. Assocation between PSYCH-6 and light exposure on workdays in 35-64 years olds
	Variable	Estimate	Std. Error	t value	Pr(>|t|)	2.5 %	97.5 %		Variable	Estimate	Std. Error	t value	Pr(>|t|)	2.5 %	97.5 %
	(Intercept)	0.148152	0.0216152	6.85406	8.43717e-12	0.105772	0.190531		(Intercept)	0.141879	0.0221854	6.39515	1.82577e-10	0.0983806	0.185377
	Age	-0.291894	0.0307753	-9.48468	4.3277e-21	-0.352233	-0.231555		Age	-0.286645	0.0315582	-9.08307	1.75919e-19	-0.34852	-0.22477
	Sex	-0.0377064	0.0161638	-2.33277	0.0197159	-0.0693977	-0.00601515		Sex	-0.0445721	0.0167541	-2.66037	0.00784264	-0.0774214	-0.0117228
	Educational attainment	-0.098791	0.0177265	-5.57307	2.69054e-08	-0.133546	-0.0640358		Educational attainment	-0.102749	0.0183059	-5.61287	2.1515e-08	-0.13864	-0.0668568
	Shiftwork	0.0158668	0.0159309	0.995976	0.31933	-0.0153679	0.0471016		Shiftwork	0.0182186	0.0159674	1.14099	0.253956	-0.0130882	0.0495254
	Season (dummy variable 1)	-0.0304786	0.0215478	-1.41446	0.157315	-0.0727261	0.0117689		Season (dummy variable 1)	-0.0229616	0.022094	-1.03927	0.298754	-0.0662806	0.0203574
	Season (dummy variable 2)	0.0181926	0.0258389	0.704079	0.48143	-0.0324681	0.0688534		Season (dummy variable 2)	0.0163415	0.0264259	0.618389	0.536361	-0.035471	0.068154
	Season (dummy variable 3)	-0.0374346	0.0188279	-1.98825	0.0468612	-0.0743494	-0.000519897		Season (dummy variable 3)	-0.032205	0.0193369	-1.66547	0.0959116	-0.0701182	0.00570818
	Employment status	-0.0996062	0.0173803	-5.73099	1.08222e-08	-0.133683	-0.0655298		Employment status	-0.128865	0.0184578	-6.98161	3.50199e-12	-0.165055	-0.0926754
	Daylight exposure (free days)	-0.143458	0.0172882	-8.29804	1.4891e-16	-0.177354	-0.109562		Daylight exposure (workdays)	-0.101918	0.0166912	-6.10607	1.13784e-09	-0.134644	-0.0691918
	Supplementary Table 51. Assocation between PSYCH-6 and light exposure on freedays in 35-64 years olds with Chronotype (rMEQ)								Supplementary Table 52. Assocation between PSYCH-6 and light exposure on workdays in 35-64 years olds with Chronotype (rMEQ)
	Variable	Estimate	Std. Error	t value	Pr(>|t|)	2.5 %	97.5 %		Variable	Estimate	Std. Error	t value	Pr(>|t|)	2.5 %	97.5 %
	(Intercept)	0.126511	0.0223909	5.65009	1.74087e-08	0.0826091	0.170412		(Intercept)	0.117465	0.0228993	5.12965	3.07838e-07	0.0725664	0.162365
	Age	-0.266403	0.0321492	-8.28645	1.68165e-16	-0.329437	-0.203368		Age	-0.257522	0.0328105	-7.84875	5.71044e-15	-0.321854	-0.19319
	Sex	-0.0352659	0.016674	-2.11502	0.0345037	-0.0679584	-0.00257329		Sex	-0.039635	0.0171685	-2.30859	0.0210308	-0.0732975	-0.00597245
	Educational attainment	-0.083913	0.0183774	-4.5661	5.15199e-06	-0.119945	-0.0478806		Educational attainment	-0.0905162	0.018828	-4.80753	1.59964e-06	-0.127433	-0.0535998
	Shiftwork	0.00359241	0.0164636	0.218203	0.827284	-0.0286876	0.0358724		Shiftwork	0.00554282	0.0164916	0.3361	0.736818	-0.0267925	0.0378781
	Season (dummy variable 1)	-0.0343312	0.022147	-1.55015	0.121202	-0.0777546	0.00909215		Season (dummy variable 1)	-0.0287749	0.0226126	-1.27252	0.203284	-0.0731119	0.015562
	Season (dummy variable 2)	0.0168867	0.0265961	0.634932	0.525517	-0.03526	0.0690335		Season (dummy variable 2)	0.0136605	0.0268517	0.508738	0.610972	-0.0389882	0.0663092
	Season (dummy variable 3)	-0.0358398	0.0195286	-1.83525	0.0665591	-0.0741293	0.00244961		Season (dummy variable 3)	-0.0310116	0.0199448	-1.55487	0.120078	-0.0701177	0.00809455
	Employment status	-0.0853415	0.0184025	-4.63749	3.66469e-06	-0.121423	-0.0492599		Employment status	-0.106107	0.0194145	-5.46536	4.97947e-08	-0.144173	-0.0680407
	meq_total	-0.0749943	0.0174407	-4.29996	1.75815e-05	-0.10919	-0.0407985		meq_total	-0.0779395	0.0176843	-4.40727	1.08176e-05	-0.112613	-0.0432655
	Daylight exposure (free days)	-0.122355	0.0188243	-6.49984	9.26296e-11	-0.159263	-0.0854462		Daylight exposure (workdays)	-0.0902205	0.0174057	-5.18337	2.31639e-07	-0.124348	-0.0560928
	Supplementary Table 53. Assocation between PSYCH-6 and light exposure on freedays in 35-64 years olds with Insomnia Severity Index (ISI)								Supplementary Table 54. Assocation between PSYCH-6 and light exposure on workdays in 35-64 years olds with Insomnia Severity Index (ISI)
	Variable	Estimate	Std. Error	t value	Pr(>|t|)	2.5 %	97.5 %		Variable	Estimate	Std. Error	t value	Pr(>|t|)	2.5 %	97.5 %
	(Intercept)	0.12848	0.0198126	6.48474	1.01249e-10	0.0896343	0.167325		(Intercept)	0.118968	0.0202773	5.86705	4.86706e-09	0.0792109	0.158725
	Age	-0.214908	0.0283429	-7.58242	4.31124e-14	-0.270478	-0.159338		Age	-0.206218	0.0289835	-7.11501	1.36192e-12	-0.263045	-0.149391
	Sex	-0.0370977	0.014805	-2.50574	0.0122641	-0.066125	-0.00807034		Sex	-0.0410759	0.0152992	-2.68485	0.00729202	-0.0710725	-0.0110793
	Educational attainment	-0.0580794	0.0163115	-3.56064	0.000374838	-0.0900603	-0.0260984		Educational attainment	-0.057725	0.0168058	-3.43484	0.000600102	-0.0906756	-0.0247745
	Shiftwork	0.0020187	0.0146014	0.138253	0.890048	-0.0266094	0.0306468		Shiftwork	0.00494412	0.0145892	0.338889	0.734714	-0.0236605	0.0335487
	Season (dummy variable 1)	-0.032002	0.0197366	-1.62145	0.10501	-0.0706983	0.00669435		Season (dummy variable 1)	-0.0247734	0.0201746	-1.22795	0.219553	-0.0643292	0.0147824
	Season (dummy variable 2)	0.0107058	0.0236686	0.452321	0.651066	-0.0356998	0.0571114		Season (dummy variable 2)	0.00778843	0.0241324	0.322738	0.746914	-0.0395272	0.055104
	Season (dummy variable 3)	-0.0331201	0.017246	-1.92044	0.0548824	-0.0669333	0.000693168		Season (dummy variable 3)	-0.0265209	0.0176583	-1.50189	0.133219	-0.061143	0.00810123
	Employment status	-0.0557644	0.0160081	-3.48352	0.00050088	-0.0871504	-0.0243785		Employment status	-0.0682263	0.0170162	-4.00949	6.21751e-05	-0.10159	-0.0348631
	Insomnia Severity Index (ISI)	0.391961	0.0150522	26.0402	7.05446e-137	0.362449	0.421473		Insomnia Severity Index (ISI)	0.398059	0.0153764	25.8878	7.02937e-135	0.367911	0.428207
	Daylight exposure (free days)	-0.0870114	0.0159826	-5.44412	5.56165e-08	-0.118347	-0.0556753		Daylight exposure (workdays)	-0.0653574	0.0153064	-4.26993	2.00948e-05	-0.0953683	-0.0353466
	Supplementary Table 55. Assocation between PSYCH-6 and light exposure on freedays in 65+ years olds								Supplementary Table 56. Assocation between PSYCH-6 and light exposure on workdays in 65+ years olds
	Variable	Estimate	Std. Error	t value	Pr(>|t|)	2.5 %	97.5 %		Variable	Estimate	Std. Error	t value	Pr(>|t|)	2.5 %	97.5 %
	(Intercept)	-0.0355446	0.303614	-0.117072	0.906861	-0.632391	0.561302		(Intercept)	0.146986	0.350992	0.418775	0.675657	-0.543516	0.837489
	Age	-0.223338	0.175433	-1.27306	0.203722	-0.568207	0.121531		Age	-0.322566	0.204572	-1.57678	0.115819	-0.725019	0.0798875
	Sex	-0.0551513	0.0364089	-1.51478	0.130605	-0.126724	0.0164216		Sex	-0.030796	0.0424698	-0.725126	0.468897	-0.114346	0.0527545
	Educational attainment	-0.114171	0.0363375	-3.14197	0.00180085	-0.185604	-0.0427387		Educational attainment	-0.099945	0.0413936	-2.4145	0.0163087	-0.181378	-0.0185118
	Shiftwork	0.0001393	0.0567921	0.00245281	0.998044	-0.111503	0.111782		Shiftwork	-0.0149627	0.058702	-0.254892	0.798968	-0.130446	0.100521
	Season (dummy variable 1)	0.0789418	0.0584051	1.35163	0.177246	-0.0358715	0.193755		Season (dummy variable 1)	0.138581	0.0686407	2.01893	0.0443154	0.00354453	0.273617
	Season (dummy variable 2)	0.121715	0.0704635	1.72735	0.0848641	-0.016803	0.260233		Season (dummy variable 2)	0.0581213	0.0785222	0.740189	0.45972	-0.0963547	0.212597
	Season (dummy variable 3)	0.0248617	0.044088	0.563911	0.573125	-0.0618069	0.11153		Season (dummy variable 3)	0.0234277	0.0506597	0.462452	0.644066	-0.0762347	0.12309
	Employment status	0.0168347	0.0380268	0.442707	0.658213	-0.0579188	0.0915883		Employment status	-0.0261064	0.0438483	-0.595379	0.552004	-0.112369	0.060156
	Daylight exposure (free days)	-0.145948	0.0508613	-2.86953	0.00432513	-0.245932	-0.0459643		Daylight exposure (workdays)	-0.0562212	0.0551457	-1.0195	0.308722	-0.164709	0.0522664
	Supplementary Table 57. Assocation between PSYCH-6 and light exposure on freedays in 65+ years olds with Chronotype (rMEQ)								Supplementary Table 58. Assocation between PSYCH-6 and light exposure on workdays in 65+ years olds with Chronotype (rMEQ)
	Variable	Estimate	Std. Error	t value	Pr(>|t|)	2.5 %	97.5 %		Variable	Estimate	Std. Error	t value	Pr(>|t|)	2.5 %	97.5 %
	(Intercept)	-0.0921775	0.331244	-0.278277	0.780957	-0.743558	0.559203		(Intercept)	0.064679	0.379417	0.17047	0.864757	-0.682007	0.811365
	Age	-0.169736	0.193064	-0.879169	0.379886	-0.549391	0.209918		Age	-0.266134	0.22334	-1.19161	0.234364	-0.705663	0.173394
	Sex	-0.0555211	0.0391287	-1.41893	0.156769	-0.132466	0.0214242		Sex	-0.0251668	0.0442242	-0.569073	0.569737	-0.112199	0.0618657
	Educational attainment	-0.104096	0.0404501	-2.57345	0.010462	-0.18364	-0.0245525		Educational attainment	-0.0822486	0.0442766	-1.85761	0.0642143	-0.169384	0.00488706
	Shiftwork	0.000376644	0.0575285	0.00654709	0.99478	-0.112751	0.113504		Shiftwork	-0.0136417	0.0589154	-0.231548	0.817049	-0.129586	0.102303
	Season (dummy variable 1)	0.0968895	0.0644459	1.50342	0.133592	-0.0298413	0.22362		Season (dummy variable 1)	0.121542	0.0731918	1.66059	0.0978508	-0.0224986	0.265582
	Season (dummy variable 2)	0.127792	0.0715783	1.78535	0.075033	-0.0129642	0.268548		Season (dummy variable 2)	0.0692876	0.0792719	0.87405	0.382797	-0.0867182	0.225293
	Season (dummy variable 3)	0.0184059	0.0466929	0.39419	0.693671	-0.0734142	0.110226		Season (dummy variable 3)	0.0298767	0.0528514	0.565296	0.572299	-0.074134	0.133887
	Employment status	0.0126779	0.0405781	0.312433	0.75489	-0.0671176	0.0924735		Employment status	-0.0227709	0.0459782	-0.495254	0.620787	-0.113255	0.0677134
	meq_total	-0.0846936	0.047775	-1.77276	0.0771006	-0.178642	0.00925445		meq_total	-0.0630317	0.0536491	-1.17489	0.240981	-0.168612	0.0425489
	Daylight exposure (free days)	-0.0898166	0.0674771	-1.33107	0.183995	-0.222508	0.0428749		Daylight exposure (workdays)	-0.0394347	0.0625935	-0.630012	0.529171	-0.162618	0.0837484
	Supplementary Table 59. Assocation between PSYCH-6 and light exposure on freedays in 65+ years olds with Insomnia Severity Index (ISI)								Supplementary Table 60. Assocation between PSYCH-6 and light exposure on workdays in 65+ years olds with Insomnia Severity Index (ISI)
	Variable	Estimate	Std. Error	t value	Pr(>|t|)	2.5 %	97.5 %		Variable	Estimate	Std. Error	t value	Pr(>|t|)	2.5 %	97.5 %
	(Intercept)	0.0267558	0.286084	0.0935242	0.925533	-0.535636	0.589147		(Intercept)	0.198415	0.327106	0.606576	0.544557	-0.445105	0.841935
	Age	-0.213361	0.165236	-1.29125	0.197351	-0.538187	0.111464		Age	-0.309886	0.190613	-1.62574	0.104977	-0.684881	0.0651083
	Sex	-0.0196128	0.0346383	-0.566219	0.571558	-0.0877056	0.0484799		Sex	0.00941643	0.0399735	0.235567	0.813918	-0.069224	0.0880569
	Educational attainment	-0.0966322	0.0343091	-2.81651	0.00509165	-0.164078	-0.0291865		Educational attainment	-0.0687689	0.0388166	-1.77164	0.0773946	-0.145133	0.00759542
	Shiftwork	0.00159622	0.0534895	0.0298417	0.976208	-0.103555	0.106747		Shiftwork	-0.0109192	0.0546968	-0.199631	0.841894	-0.118525	0.0966865
	Season (dummy variable 1)	0.0553535	0.055104	1.00453	0.315723	-0.0529714	0.163678		Season (dummy variable 1)	0.0996081	0.0641892	1.55179	0.121689	-0.0266721	0.225888
	Season (dummy variable 2)	0.078796	0.0666277	1.18263	0.237647	-0.0521822	0.209774		Season (dummy variable 2)	0.00182838	0.0735894	0.0248458	0.980193	-0.142945	0.146602
	Season (dummy variable 3)	-0.0100801	0.0418013	-0.241142	0.809567	-0.0922541	0.072094		Season (dummy variable 3)	5.09281e-05	0.0473155	0.00107635	0.999142	-0.0930334	0.0931352
	Employment status	0.0112855	0.0358234	0.315032	0.752899	-0.059137	0.081708		Employment status	-0.0241397	0.0408553	-0.59086	0.555026	-0.104515	0.0562354
	Insomnia Severity Index (ISI)	0.296569	0.0408076	7.26749	1.8928e-12	0.216348	0.376789		Insomnia Severity Index (ISI)	0.32258	0.0454474	7.09787	8.04189e-12	0.233171	0.411989
	Daylight exposure (free days)	-0.0692665	0.0490515	-1.41212	0.158682	-0.165693	0.0271602		Daylight exposure (workdays)	0.0132595	0.0523045	0.253506	0.800038	-0.0896398	0.116159
	Supplementary Table 61. Assocation between SOMA-6 and light exposure on freedays								Supplementary Table 62. Assocation between SOMA-6 and light exposure on workdays
	Variable	Estimate	Std. Error	t value	Pr(>|t|)	2.5 %	97.5 %		Variable	Estimate	Std. Error	t value	Pr(>|t|)	2.5 %	97.5 %
	(Intercept)	0.160554	0.0128487	12.4958	2.04298e-35	0.135367	0.185742		(Intercept)	0.162145	0.0132979	12.1933	8.38734e-34	0.136076	0.188213
	Age	-0.198847	0.0132755	-14.9785	7.11317e-50	-0.224872	-0.172823		Age	-0.199182	0.0137552	-14.4805	9.65345e-47	-0.226147	-0.172217
	Sex	0.032231	0.0123662	2.60639	0.00917156	0.00798919	0.0564729		Sex	0.0252557	0.0127771	1.97664	0.0481272	0.000208114	0.0503033
	Educational attainment	-0.130207	0.0124635	-10.4471	2.41841e-25	-0.15464	-0.105775		Educational attainment	-0.138668	0.0128376	-10.8017	5.93928e-27	-0.163834	-0.113502
	Shiftwork	0.0153075	0.00960373	1.59391	0.111005	-0.00351903	0.0341341		Shiftwork	0.0172551	0.00964235	1.78951	0.0735828	-0.00164736	0.0361575
	Season (dummy variable 1)	-0.00604609	0.0152339	-0.396884	0.691466	-0.0359097	0.0238175		Season (dummy variable 1)	-0.00170013	0.0156058	-0.108942	0.913252	-0.032293	0.0288927
	Season (dummy variable 2)	0.018623	0.0169946	1.09582	0.273199	-0.0146921	0.0519382		Season (dummy variable 2)	0.014817	0.0173591	0.853556	0.393385	-0.019213	0.048847
	Season (dummy variable 3)	-0.00457813	0.0141522	-0.323492	0.746333	-0.0323212	0.023165		Season (dummy variable 3)	-0.006684	0.0145452	-0.459533	0.645868	-0.0351978	0.0218298
	Employment status	-0.108958	0.012436	-8.76149	2.43812e-18	-0.133336	-0.0845789		Employment status	-0.123743	0.0132306	-9.35284	1.17509e-20	-0.14968	-0.0978067
	Daylight exposure (free days)	-0.0856151	0.0118506	-7.22454	5.61463e-13	-0.108846	-0.0623839		Daylight exposure (workdays)	-0.0640522	0.0120113	-5.33266	1.00291e-07	-0.0875986	-0.0405057
	Supplementary Table 63. Assocation between SOMA-6 and light exposure on freedays with Chronotype (rMEQ)								Supplementary Table 64. Assocation between SOMA-6 and light exposure on workdays with Chronotype (rMEQ)
	Variable	Estimate	Std. Error	t value	Pr(>|t|)	2.5 %	97.5 %		Variable	Estimate	Std. Error	t value	Pr(>|t|)	2.5 %	97.5 %
	(Intercept)	0.137704	0.0132381	10.4021	3.99105e-25	0.111752	0.163655		(Intercept)	0.138383	0.0136478	10.1395	5.89042e-24	0.111628	0.165137
	Age	-0.160639	0.0140839	-11.4058	8.00382e-30	-0.188248	-0.133029		Age	-0.161978	0.0145193	-11.156	1.3229e-28	-0.190441	-0.133514
	Sex	0.0280273	0.0127123	2.20474	0.0275109	0.00310654	0.0529481		Sex	0.0272905	0.0130701	2.08801	0.0368417	0.00166807	0.0529129
	Educational attainment	-0.129503	0.0129208	-10.0229	1.86016e-23	-0.154833	-0.104174		Educational attainment	-0.136402	0.0131748	-10.3532	6.72326e-25	-0.16223	-0.110575
	Shiftwork	0.00632928	0.00979124	0.646423	0.518031	-0.0128651	0.0255237		Shiftwork	0.00831841	0.00981763	0.847293	0.396867	-0.0109279	0.0275647
	Season (dummy variable 1)	-0.00532176	0.0155811	-0.341552	0.7327	-0.0358665	0.0252229		Season (dummy variable 1)	-0.0022992	0.0158713	-0.144865	0.884822	-0.033413	0.0288146
	Season (dummy variable 2)	0.0136891	0.0175126	0.781671	0.434439	-0.0206421	0.0480203		Season (dummy variable 2)	0.0100513	0.0177091	0.567576	0.570345	-0.0246653	0.0447679
	Season (dummy variable 3)	-0.00308504	0.0145529	-0.211988	0.832124	-0.031614	0.0254439		Season (dummy variable 3)	-0.00534452	0.0148888	-0.358962	0.719636	-0.0345323	0.0238432
	Employment status	-0.0856304	0.0131237	-6.52487	7.37166e-11	-0.111358	-0.0599032		Employment status	-0.0946974	0.013864	-6.83044	9.34828e-12	-0.121876	-0.0675186
	meq_total	-0.1485	0.0127888	-11.6117	7.74828e-31	-0.173571	-0.12343		meq_total	-0.147242	0.0129726	-11.3503	1.53411e-29	-0.172673	-0.121811
	Daylight exposure (free days)	-0.0551482	0.0129275	-4.26597	2.02146e-05	-0.0804907	-0.0298056		Daylight exposure (workdays)	-0.0404486	0.0125539	-3.22199	0.00128022	-0.0650591	-0.0158381
	Supplementary Table 65. Assocation between SOMA-6 and light exposure on freedays with Insomnia Severity Index (ISI)								Supplementary Table 66. Assocation between SOMA-6 and light exposure on workdays with Insomnia Severity Index (ISI)
	Variable	Estimate	Std. Error	t value	Pr(>|t|)	2.5 %	97.5 %		Variable	Estimate	Std. Error	t value	Pr(>|t|)	2.5 %	97.5 %
	(Intercept)	0.173831	0.0110816	15.6865	1.93317e-54	0.152108	0.195555		(Intercept)	0.17257	0.0114684	15.0474	2.8855e-50	0.150088	0.195052
	Age	-0.146588	0.0115	-12.7468	9.11112e-37	-0.169132	-0.124044		Age	-0.150787	0.0119077	-12.6631	2.72452e-36	-0.174131	-0.127444
	Sex	0.0302291	0.010662	2.83522	0.00459389	0.00932797	0.0511302		Sex	0.0255604	0.0110171	2.32007	0.0203703	0.00396297	0.0471578
	Educational attainment	-0.0740972	0.0108122	-6.85313	7.90371e-12	-0.0952927	-0.0529017		Educational attainment	-0.0809535	0.011141	-7.26626	4.1617e-13	-0.102794	-0.0591132
	Shiftwork	0.00895551	0.00828129	1.08142	0.279553	-0.00727859	0.0251896		Shiftwork	0.0100208	0.00831568	1.20505	0.22823	-0.00628087	0.0263225
	Season (dummy variable 1)	-0.00747349	0.0131345	-0.568999	0.569377	-0.0332215	0.0182745		Season (dummy variable 1)	-0.00379808	0.0134562	-0.282254	0.777758	-0.0301771	0.0225809
	Season (dummy variable 2)	0.010321	0.0146535	0.704332	0.481252	-0.0184049	0.0390468		Season (dummy variable 2)	0.00483426	0.0149696	0.322939	0.746753	-0.0245114	0.03418
	Season (dummy variable 3)	-0.00498634	0.0122018	-0.408656	0.682806	-0.028906	0.0189333		Season (dummy variable 3)	-0.00475247	0.0125418	-0.378931	0.704752	-0.0293388	0.0198339
	Employment status	-0.0632388	0.0107663	-5.87378	4.47462e-09	-0.0843444	-0.0421333		Employment status	-0.0678306	0.0114735	-5.91194	3.56539e-09	-0.0903227	-0.0453384
	Insomnia Severity Index (ISI)	0.488123	0.0104056	46.9099	0	0.467725	0.508522		Insomnia Severity Index (ISI)	0.488088	0.0106753	45.7211	0	0.46716	0.509015
	Daylight exposure (free days)	-0.0353778	0.0102734	-3.44364	0.000577632	-0.055517	-0.0152385		Daylight exposure (workdays)	-0.0223743	0.0103968	-2.15203	0.0314347	-0.0427558	-0.00199277
	Supplementary Table 67. Assocation between SOMA-6 and light exposure on freedays in 18-24 years olds								Supplementary Table 68. Assocation between SOMA-6 and light exposure on workdays in 18-24 years olds
	Variable	Estimate	Std. Error	t value	Pr(>|t|)	2.5 %	97.5 %		Variable	Estimate	Std. Error	t value	Pr(>|t|)	2.5 %	97.5 %
	(Intercept)	0.493055	0.40046	1.23122	0.218606	-0.293037	1.27915		(Intercept)	0.306706	0.414967	0.73911	0.46007	-0.507917	1.12133
	Age	0.055664	0.289723	0.192129	0.847691	-0.513054	0.624382		Age	-0.0825824	0.299603	-0.275639	0.7829	-0.670734	0.505569
	Sex	0.16225	0.044651	3.63373	0.000297444	0.0746007	0.249898		Sex	0.146544	0.0452709	3.23705	0.00126033	0.0576725	0.235415
	Educational attainment	-0.135925	0.0314421	-4.32303	1.73594e-05	-0.197645	-0.0742052		Educational attainment	-0.139103	0.0322925	-4.30759	1.86789e-05	-0.202496	-0.0757093
	Shiftwork	-0.0139497	0.0186821	-0.74669	0.455473	-0.0506221	0.0227227		Shiftwork	-0.0114663	0.0189362	-0.605522	0.545014	-0.0486401	0.0257075
	Season (dummy variable 1)	0.00670801	0.0401879	0.166916	0.867479	-0.0721799	0.0855959		Season (dummy variable 1)	0.011693	0.040874	0.286074	0.7749	-0.0685469	0.0919328
	Season (dummy variable 2)	0.00180859	0.0418293	0.0432374	0.965523	-0.0803012	0.0839184		Season (dummy variable 2)	-0.0306299	0.0432361	-0.708434	0.478894	-0.115507	0.0542469
	Season (dummy variable 3)	0.0492854	0.0446256	1.10442	0.269747	-0.0383135	0.136884		Season (dummy variable 3)	0.042816	0.0453733	0.943638	0.345656	-0.0462565	0.131888
	Employment status	-0.0604077	0.0360649	-1.67497	0.0943363	-0.131202	0.0103869		Employment status	-0.0530844	0.0381415	-1.39178	0.164399	-0.12796	0.0217912
	Daylight exposure (free days)	-0.0462004	0.0275061	-1.67964	0.0934224	-0.100194	0.00779331		Daylight exposure (workdays)	-0.0491679	0.0304981	-1.61216	0.107344	-0.109039	0.0107031
	Supplementary Table 69. Assocation between SOMA-6 and light exposure on freedays in 18-24 years olds with Chronotype (rMEQ)								Supplementary Table 70. Assocation between SOMA-6 and light exposure on workdays in 18-24 years olds with Chronotype (rMEQ)
	Variable	Estimate	Std. Error	t value	Pr(>|t|)	2.5 %	97.5 %		Variable	Estimate	Std. Error	t value	Pr(>|t|)	2.5 %	97.5 %
	(Intercept)	0.465184	0.422285	1.10159	0.271006	-0.363864	1.29423		(Intercept)	0.344766	0.431227	0.799501	0.424268	-0.501872	1.1914
	Age	0.0790158	0.304267	0.259693	0.795175	-0.518334	0.676366		Age	-0.0161701	0.310499	-0.0520779	0.958481	-0.62578	0.593439
	Sex	0.172286	0.0466887	3.69009	0.000240988	0.0806242	0.263947		Sex	0.163618	0.047562	3.4401	0.000615642	0.0702386	0.256998
	Educational attainment	-0.142039	0.0330837	-4.29333	1.99991e-05	-0.206991	-0.0770877		Educational attainment	-0.146026	0.0335726	-4.34955	1.56492e-05	-0.21194	-0.0801119
	Shiftwork	-0.017783	0.0192262	-0.924934	0.355309	-0.0555287	0.0199628		Shiftwork	-0.0146101	0.0194175	-0.752416	0.452051	-0.052733	0.0235129
	Season (dummy variable 1)	0.00707388	0.0420715	0.168139	0.866521	-0.0755229	0.0896707		Season (dummy variable 1)	0.0101335	0.042518	0.238335	0.81169	-0.0733431	0.0936102
	Season (dummy variable 2)	-0.0238062	0.0434544	-0.547844	0.583968	-0.109118	0.0615054		Season (dummy variable 2)	-0.0440213	0.0443248	-0.993152	0.320976	-0.131045	0.0430028
	Season (dummy variable 3)	0.0529079	0.0469632	1.12658	0.260292	-0.0392924	0.145108		Season (dummy variable 3)	0.0453564	0.0475875	0.953117	0.340857	-0.0480733	0.138786
	Employment status	-0.0305529	0.0391493	-0.780421	0.435398	-0.107413	0.0463068		Employment status	-0.0269557	0.0406225	-0.663566	0.507184	-0.106711	0.0527995
	meq_total	-0.120489	0.0377568	-3.1912	0.00147802	-0.194615	-0.0463635		meq_total	-0.111407	0.0380202	-2.93019	0.0034967	-0.186053	-0.0367605
	Daylight exposure (free days)	-0.0312856	0.0310766	-1.00673	0.314402	-0.0922965	0.0297253		Daylight exposure (workdays)	-0.0380133	0.0323034	-1.17676	0.239689	-0.101435	0.0254089
	Supplementary Table 71. Assocation between SOMA-6 and light exposure on freedays in 18-24 years olds with Insomnia Severity Index (ISI)								Supplementary Table 72. Assocation between SOMA-6 and light exposure on workdays in 18-24 years olds with Insomnia Severity Index (ISI)
	Variable	Estimate	Std. Error	t value	Pr(>|t|)	2.5 %	97.5 %		Variable	Estimate	Std. Error	t value	Pr(>|t|)	2.5 %	97.5 %
	(Intercept)	0.313723	0.34809	0.90127	0.36772	-0.36957	0.997015		(Intercept)	0.253932	0.360682	0.704033	0.481629	-0.454125	0.961989
	Age	-0.0612035	0.25181	-0.243055	0.808026	-0.555501	0.433094		Age	-0.110043	0.260404	-0.422587	0.672717	-0.621244	0.401158
	Sex	0.148058	0.0388018	3.81574	0.000146406	0.0718906	0.224225		Sex	0.137507	0.0393511	3.49435	0.000502888	0.0602561	0.214757
	Educational attainment	-0.066127	0.0276605	-2.39067	0.0170516	-0.120424	-0.0118301		Educational attainment	-0.0755456	0.0283577	-2.66402	0.00788573	-0.131215	-0.0198764
	Shiftwork	-0.00407733	0.0162422	-0.251033	0.801854	-0.0359604	0.0278058		Shiftwork	-0.00464508	0.0164641	-0.282135	0.777918	-0.0369658	0.0276756
	Season (dummy variable 1)	0.0322125	0.0349505	0.92166	0.356988	-0.0363946	0.10082		Season (dummy variable 1)	0.0361504	0.0355596	1.01662	0.309661	-0.0336568	0.105958
	Season (dummy variable 2)	0.0126009	0.0363465	0.346689	0.728917	-0.0587465	0.0839484		Season (dummy variable 2)	-0.0184615	0.0375863	-0.491175	0.623445	-0.0922475	0.0553245
	Season (dummy variable 3)	0.0191739	0.0388151	0.493981	0.621458	-0.0570193	0.095367		Season (dummy variable 3)	0.0147019	0.0394766	0.372421	0.709684	-0.0627949	0.0921987
	Employment status	-0.0285433	0.0313953	-0.90916	0.363543	-0.0901716	0.0330849		Employment status	-0.0333571	0.0331742	-1.00551	0.314972	-0.0984817	0.0317675
	Insomnia Severity Index (ISI)	0.472042	0.0294253	16.0421	2.50519e-50	0.414281	0.529803		Insomnia Severity Index (ISI)	0.474291	0.0302333	15.6877	3.17609e-48	0.41494	0.533642
	Daylight exposure (free days)	-0.0327175	0.0239114	-1.36828	0.171614	-0.0796551	0.01422		Daylight exposure (workdays)	-0.0316265	0.0265308	-1.19207	0.233609	-0.0837094	0.0204563
	Supplementary Table 73. Assocation between SOMA-6 and light exposure on freedays in 25-34 years olds								Supplementary Table 74. Assocation between SOMA-6 and light exposure on workdays in 25-34 years olds
	Variable	Estimate	Std. Error	t value	Pr(>|t|)	2.5 %	97.5 %		Variable	Estimate	Std. Error	t value	Pr(>|t|)	2.5 %	97.5 %
	(Intercept)	-0.0964068	0.110377	-0.873429	0.382559	-0.312904	0.120091		(Intercept)	-0.115741	0.111537	-1.03769	0.299573	-0.334516	0.103035
	Age	-0.467085	0.121296	-3.85079	0.000122325	-0.704998	-0.229171		Age	-0.478133	0.122398	-3.90639	9.7621e-05	-0.718211	-0.238054
	Sex	0.10254	0.0260871	3.93069	8.82752e-05	0.0513723	0.153709		Sex	0.0957576	0.0263694	3.63138	0.000290864	0.044035	0.14748
	Educational attainment	-0.152757	0.0271946	-5.61718	2.28099e-08	-0.206097	-0.0994164		Educational attainment	-0.148474	0.027609	-5.37773	8.66873e-08	-0.202628	-0.0943198
	Shiftwork	0.0214618	0.0165474	1.29699	0.19482	-0.0109948	0.0539184		Shiftwork	0.0231147	0.0166315	1.38981	0.16478	-0.00950732	0.0557367
	Season (dummy variable 1)	0.01572	0.0291775	0.538773	0.590118	-0.0415095	0.0729496		Season (dummy variable 1)	0.0202947	0.0296588	0.684273	0.493902	-0.0378798	0.0784693
	Season (dummy variable 2)	0.0154101	0.029131	0.528995	0.596882	-0.0417283	0.0725486		Season (dummy variable 2)	0.0278002	0.029514	0.941933	0.346371	-0.0300903	0.0856907
	Season (dummy variable 3)	-0.0219059	0.0290062	-0.755214	0.450231	-0.0787995	0.0349877		Season (dummy variable 3)	-0.014803	0.0295576	-0.500819	0.616568	-0.0727791	0.0431731
	Employment status	-0.129896	0.0265164	-4.89872	1.06114e-06	-0.181906	-0.0778863		Employment status	-0.128331	0.0276025	-4.64924	3.6076e-06	-0.182472	-0.0741895
	Daylight exposure (free days)	-0.0280238	0.0218522	-1.28242	0.199878	-0.0708854	0.0148378		Daylight exposure (workdays)	-0.0541887	0.0231505	-2.34071	0.0193702	-0.0995975	-0.0087799
	Supplementary Table 75. Assocation between SOMA-6 and light exposure on freedays in 25-34 years olds with Chronotype (rMEQ)								Supplementary Table 76. Assocation between SOMA-6 and light exposure on workdays in 25-34 years olds with Chronotype (rMEQ)
	Variable	Estimate	Std. Error	t value	Pr(>|t|)	2.5 %	97.5 %		Variable	Estimate	Std. Error	t value	Pr(>|t|)	2.5 %	97.5 %
	(Intercept)	-0.141339	0.112011	-1.26183	0.207204	-0.361051	0.0783741		(Intercept)	-0.142189	0.112833	-1.26017	0.207804	-0.363518	0.0791388
	Age	-0.447359	0.123315	-3.62779	0.000295342	-0.689245	-0.205474		Age	-0.443608	0.124086	-3.57501	0.000361322	-0.687008	-0.200208
	Sex	0.0982307	0.0269315	3.64742	0.000273855	0.0454036	0.151058		Sex	0.0985353	0.0271464	3.62978	0.000293199	0.0452864	0.151784
	Educational attainment	-0.156533	0.0282069	-5.54947	3.37727e-08	-0.211862	-0.101205		Educational attainment	-0.152997	0.0282476	-5.41629	7.0784e-08	-0.208406	-0.0975883
	Shiftwork	0.0139633	0.016888	0.826816	0.408472	-0.0191631	0.0470897		Shiftwork	0.0143267	0.0169331	0.846081	0.397643	-0.0188883	0.0475418
	Season (dummy variable 1)	0.02001	0.0296321	0.675282	0.4996	-0.0381142	0.0781343		Season (dummy variable 1)	0.0155757	0.0298732	0.521393	0.60217	-0.043022	0.0741733
	Season (dummy variable 2)	0.0202414	0.0305749	0.662026	0.508055	-0.0397322	0.080215		Season (dummy variable 2)	0.0200175	0.0306791	0.652479	0.514192	-0.040161	0.0801959
	Season (dummy variable 3)	-0.023245	0.0295714	-0.786064	0.431953	-0.0812502	0.0347602		Season (dummy variable 3)	-0.0278896	0.0299114	-0.932407	0.351277	-0.0865623	0.0307831
	Employment status	-0.0928873	0.0285348	-3.25523	0.00115802	-0.148859	-0.0369154		Employment status	-0.0934293	0.0293294	-3.18552	0.0014747	-0.15096	-0.0358983
	meq_total	-0.145331	0.0251558	-5.77724	9.20007e-09	-0.194675	-0.0959875		meq_total	-0.149278	0.025332	-5.89288	4.67919e-09	-0.198968	-0.0995884
	Daylight exposure (free days)	-0.00137025	0.023349	-0.0586857	0.95321	-0.0471701	0.0444296		Daylight exposure (workdays)	-0.0170302	0.0243305	-0.699951	0.484067	-0.0647556	0.0306953
	Supplementary Table 77. Assocation between SOMA-6 and light exposure on freedays in 25-34 years olds with Insomnia Severity Index (ISI)								Supplementary Table 78. Assocation between SOMA-6 and light exposure on workdays in 25-34 years olds with Insomnia Severity Index (ISI)
	Variable	Estimate	Std. Error	t value	Pr(>|t|)	2.5 %	97.5 %		Variable	Estimate	Std. Error	t value	Pr(>|t|)	2.5 %	97.5 %
	(Intercept)	-0.145852	0.095868	-1.52138	0.128359	-0.333891	0.0421866		(Intercept)	-0.148547	0.0968696	-1.53348	0.125358	-0.338553	0.0414586
	Age	-0.47174	0.105325	-4.4789	8.0289e-06	-0.678327	-0.265152		Age	-0.473212	0.106291	-4.45205	9.09948e-06	-0.681697	-0.264727
	Sex	0.0759264	0.0226818	3.34746	0.000834268	0.0314376	0.120415		Sex	0.0700364	0.0229271	3.05474	0.0022901	0.0250657	0.115007
	Educational attainment	-0.0622285	0.0239397	-2.59938	0.0094241	-0.109185	-0.0152724		Educational attainment	-0.0666242	0.0242437	-2.7481	0.00606206	-0.114177	-0.0190711
	Shiftwork	0.00522147	0.014386	0.362956	0.716685	-0.0229956	0.0334386		Shiftwork	0.0062232	0.0144619	0.430318	0.667023	-0.0221432	0.0345896
	Season (dummy variable 1)	0.00260432	0.0253421	0.102767	0.918161	-0.0471024	0.0523111		Season (dummy variable 1)	0.00541619	0.0257641	0.210223	0.833521	-0.0451191	0.0559514
	Season (dummy variable 2)	0.00784283	0.0252974	0.310025	0.756582	-0.0417764	0.0574621		Season (dummy variable 2)	0.0132407	0.025638	0.51645	0.605612	-0.0370472	0.0635287
	Season (dummy variable 3)	-0.00467762	0.0251981	-0.185634	0.852755	-0.0541019	0.0447467		Season (dummy variable 3)	-8.14591e-05	0.0256761	-0.00317257	0.997469	-0.050444	0.0502811
	Employment status	-0.04936	0.0232898	-2.11939	0.0342099	-0.0950412	-0.0036787		Employment status	-0.0529802	0.0241975	-2.18949	0.0287062	-0.100443	-0.00551782
	Insomnia Severity Index (ISI)	0.485183	0.0210969	22.9978	1.72566e-101	0.443803	0.526563		Insomnia Severity Index (ISI)	0.486498	0.0213666	22.7691	1.58421e-99	0.444588	0.528407
	Daylight exposure (free days)	-0.00259803	0.0190071	-0.136688	0.891295	-0.0398792	0.0346831		Daylight exposure (workdays)	-0.0198727	0.0201604	-0.985731	0.324416	-0.0594165	0.0196711
	Supplementary Table 79. Assocation between SOMA-6 and light exposure on freedays in 35-64 years olds								Supplementary Table 80. Assocation between SOMA-6 and light exposure on workdays in 35-64 years olds
	Variable	Estimate	Std. Error	t value	Pr(>|t|)	2.5 %	97.5 %		Variable	Estimate	Std. Error	t value	Pr(>|t|)	2.5 %	97.5 %
	(Intercept)	0.185463	0.0213359	8.69256	5.33735e-18	0.143631	0.227295		(Intercept)	0.187849	0.021851	8.59678	1.23744e-17	0.145006	0.230691
	Age	-0.224331	0.0303776	-7.38473	1.89641e-13	-0.28389	-0.164771		Age	-0.229944	0.0310826	-7.39785	1.73963e-13	-0.290887	-0.169002
	Sex	0.000771693	0.0159549	0.0483672	0.961426	-0.0305101	0.0320535		Sex	-0.00646263	0.0165016	-0.391636	0.695352	-0.0388169	0.0258916
	Educational attainment	-0.129064	0.0174974	-7.37615	2.02065e-13	-0.16337	-0.0947577		Educational attainment	-0.142776	0.01803	-7.91878	3.23259e-15	-0.178127	-0.107425
	Shiftwork	0.0302819	0.0157251	1.92571	0.054221	-0.000549242	0.0611131		Shiftwork	0.0310544	0.0157267	1.97462	0.0483929	0.000219402	0.0618893
	Season (dummy variable 1)	-0.0227365	0.0212694	-1.06898	0.285154	-0.0644381	0.0189651		Season (dummy variable 1)	-0.0195888	0.021761	-0.900178	0.36809	-0.062255	0.0230774
	Season (dummy variable 2)	0.0249187	0.025505	0.977012	0.32863	-0.0250874	0.0749249		Season (dummy variable 2)	0.0270015	0.0260276	1.03742	0.299617	-0.0240302	0.0780331
	Season (dummy variable 3)	-0.015877	0.0185846	-0.854309	0.392992	-0.0523148	0.0205607		Season (dummy variable 3)	-0.0173256	0.0190454	-0.909696	0.363048	-0.0546674	0.0200163
	Employment status	-0.121617	0.0171557	-7.08903	1.6239e-12	-0.155253	-0.0879812		Employment status	-0.148785	0.0181796	-8.18414	3.85137e-16	-0.184429	-0.11314
	Daylight exposure (free days)	-0.133085	0.0170648	-7.79878	8.16994e-15	-0.166543	-0.0996267		Daylight exposure (workdays)	-0.075081	0.0164397	-4.56706	5.12385e-06	-0.107314	-0.0428482
	Supplementary Table 81. Assocation between SOMA-6 and light exposure on freedays in 35-64 years olds with Chronotype (rMEQ)								Supplementary Table 82. Assocation between SOMA-6 and light exposure on workdays in 35-64 years olds with Chronotype (rMEQ)
	Variable	Estimate	Std. Error	t value	Pr(>|t|)	2.5 %	97.5 %		Variable	Estimate	Std. Error	t value	Pr(>|t|)	2.5 %	97.5 %
	(Intercept)	0.155611	0.0218816	7.11149	1.40351e-12	0.112708	0.198514		(Intercept)	0.154462	0.0223587	6.90837	5.90666e-12	0.110623	0.198301
	Age	-0.175574	0.031418	-5.58831	2.48074e-08	-0.237175	-0.113973		Age	-0.177053	0.0320359	-5.52671	3.52861e-08	-0.239866	-0.11424
	Sex	-0.00410373	0.0162948	-0.251843	0.801178	-0.0360527	0.0278453		Sex	-0.0076283	0.0167631	-0.455064	0.649094	-0.040496	0.0252395
	Educational attainment	-0.123748	0.0179594	-6.8904	6.64519e-12	-0.158961	-0.0885349		Educational attainment	-0.135344	0.0183835	-7.36224	2.29642e-13	-0.171388	-0.0992987
	Shiftwork	0.0149153	0.0160892	0.927041	0.353974	-0.0166305	0.0464611		Shiftwork	0.0157976	0.0161022	0.981082	0.326628	-0.0157743	0.0473694
	Season (dummy variable 1)	-0.0252352	0.0216433	-1.16596	0.243716	-0.0676709	0.0172006		Season (dummy variable 1)	-0.0199481	0.0220787	-0.903499	0.36633	-0.0632383	0.023342
	Season (dummy variable 2)	0.0184872	0.0259912	0.711286	0.476958	-0.0324735	0.069448		Season (dummy variable 2)	0.0221493	0.0262178	0.844821	0.398275	-0.0292563	0.0735549
	Season (dummy variable 3)	-0.0146237	0.0190844	-0.766267	0.443573	-0.0520423	0.0227948		Season (dummy variable 3)	-0.0122382	0.0194739	-0.628439	0.529762	-0.050421	0.0259446
	Employment status	-0.0997932	0.017984	-5.54901	3.10169e-08	-0.135054	-0.0645322		Employment status	-0.116395	0.0189561	-6.14027	9.26747e-10	-0.153563	-0.079228
	meq_total	-0.150789	0.017044	-8.84703	1.44144e-18	-0.184207	-0.117371		meq_total	-0.154315	0.0172668	-8.93711	6.65258e-19	-0.18817	-0.12046
	Daylight exposure (free days)	-0.0993092	0.0183961	-5.39838	7.20408e-08	-0.135378	-0.0632401		Daylight exposure (workdays)	-0.0552834	0.0169948	-3.25296	0.00115414	-0.0886053	-0.0219614
	Supplementary Table 83. Assocation between SOMA-6 and light exposure on freedays in 35-64 years olds with Insomnia Severity Index (ISI)								Supplementary Table 84. Assocation between SOMA-6 and light exposure on workdays in 35-64 years olds with Insomnia Severity Index (ISI)
	Variable	Estimate	Std. Error	t value	Pr(>|t|)	2.5 %	97.5 %		Variable	Estimate	Std. Error	t value	Pr(>|t|)	2.5 %	97.5 %
	(Intercept)	0.160868	0.0183851	8.74993	3.25032e-18	0.124822	0.196914		(Intercept)	0.159726	0.0188364	8.47967	3.33655e-17	0.122794	0.196658
	Age	-0.128079	0.0263008	-4.86977	1.16637e-06	-0.179645	-0.0765124		Age	-0.131221	0.0269239	-4.8738	1.14547e-06	-0.18401	-0.0784326
	Sex	0.00153281	0.0137383	0.111572	0.911169	-0.025403	0.0284686		Sex	-0.00217108	0.014212	-0.152764	0.878594	-0.0300361	0.0256939
	Educational attainment	-0.0781638	0.0151362	-5.16403	2.55075e-07	-0.10784	-0.0484872		Educational attainment	-0.0875101	0.0156115	-5.60549	2.24448e-08	-0.118119	-0.0569011
	Shiftwork	0.0129682	0.0135494	0.957108	0.338578	-0.0135972	0.0395336		Shiftwork	0.0147602	0.0135525	1.08912	0.276181	-0.0118117	0.0413321
	Season (dummy variable 1)	-0.0246411	0.0183145	-1.34544	0.17857	-0.0605492	0.0112671		Season (dummy variable 1)	-0.0218127	0.018741	-1.1639	0.244546	-0.0585576	0.0149322
	Season (dummy variable 2)	0.0155583	0.0219633	0.708379	0.478757	-0.0275037	0.0586203		Season (dummy variable 2)	0.0165028	0.0224175	0.736157	0.461687	-0.0274505	0.0604561
	Season (dummy variable 3)	-0.0104827	0.0160034	-0.655028	0.512492	-0.0418596	0.0208942		Season (dummy variable 3)	-0.0103484	0.0164035	-0.630866	0.528171	-0.0425102	0.0218134
	Employment status	-0.0668039	0.0148546	-4.49717	7.10815e-06	-0.0959284	-0.0376793		Employment status	-0.0743517	0.015807	-4.70372	2.65771e-06	-0.105344	-0.0433594
	Insomnia Severity Index (ISI)	0.490052	0.0139676	35.0848	1.41452e-231	0.462666	0.517437		Insomnia Severity Index (ISI)	0.48861	0.0142837	34.2075	2.80305e-220	0.460604	0.516615
	Daylight exposure (free days)	-0.0625117	0.014831	-4.21493	2.56126e-05	-0.09159	-0.0334334		Daylight exposure (workdays)	-0.0302039	0.0142187	-2.12424	0.0337232	-0.0580822	-0.0023257
	Supplementary Table 85. Assocation between SOMA-6 and light exposure on freedays in 65+ years olds								Supplementary Table 86. Assocation between SOMA-6 and light exposure on workdays in 65+ years olds
	Variable	Estimate	Std. Error	t value	Pr(>|t|)	2.5 %	97.5 %		Variable	Estimate	Std. Error	t value	Pr(>|t|)	2.5 %	97.5 %
	(Intercept)	0.545972	0.340047	1.60558	0.109142	-0.122496	1.21444		(Intercept)	0.612264	0.385494	1.58826	0.1132	-0.146114	1.37064
	Age	-0.413478	0.196485	-2.10437	0.0359588	-0.799731	-0.0272252		Age	-0.448981	0.224682	-1.9983	0.0465173	-0.890995	-0.00696658
	Sex	-0.0544776	0.0407779	-1.33596	0.182309	-0.134639	0.025684		Sex	-0.0603957	0.0466446	-1.2948	0.196307	-0.152159	0.0313678
	Educational attainment	-0.114142	0.040698	-2.80462	0.00527903	-0.194147	-0.0341377		Educational attainment	-0.114696	0.0454626	-2.52287	0.012117	-0.204134	-0.025258
	Shiftwork	-0.00161995	0.0636071	-0.0254681	0.979694	-0.126659	0.123419		Shiftwork	-0.00628526	0.0644724	-0.0974877	0.922399	-0.133121	0.120551
	Season (dummy variable 1)	0.0269323	0.0654137	0.411722	0.68076	-0.101659	0.155523		Season (dummy variable 1)	0.0580127	0.075388	0.769521	0.442143	-0.0902975	0.206323
	Season (dummy variable 2)	0.0855131	0.078919	1.08356	0.279203	-0.0696267	0.240653		Season (dummy variable 2)	0.0478095	0.086241	0.554371	0.579706	-0.121852	0.21747
	Season (dummy variable 3)	0.0838991	0.0493785	1.6991	0.0900641	-0.0131696	0.180968		Season (dummy variable 3)	0.0568628	0.0556396	1.02198	0.307548	-0.0525964	0.166322
	Employment status	-0.0195002	0.04259	-0.457858	0.647299	-0.103224	0.0642237		Employment status	-0.0354688	0.0481586	-0.736501	0.461957	-0.130211	0.059273
	Daylight exposure (free days)	-0.142131	0.0569646	-2.49508	0.0129881	-0.254113	-0.0301499		Daylight exposure (workdays)	-0.0875631	0.0605665	-1.44574	0.149215	-0.206715	0.0315887
	Supplementary Table 87. Assocation between SOMA-6 and light exposure on freedays in 65+ years olds with Chronotype (rMEQ)								Supplementary Table 88. Assocation between SOMA-6 and light exposure on workdays in 65+ years olds with Chronotype (rMEQ)
	Variable	Estimate	Std. Error	t value	Pr(>|t|)	2.5 %	97.5 %		Variable	Estimate	Std. Error	t value	Pr(>|t|)	2.5 %	97.5 %
	(Intercept)	0.62509	0.362709	1.72339	0.0856625	-0.0881661	1.33835		(Intercept)	0.614133	0.413141	1.4865	0.138208	-0.198921	1.42719
	Age	-0.41744	0.211404	-1.97461	0.0490636	-0.833159	-0.00172173		Age	-0.409673	0.243191	-1.68457	0.0931214	-0.888268	0.0689227
	Sex	-0.0662075	0.0428456	-1.54526	0.123148	-0.150462	0.0180469		Sex	-0.0558118	0.048155	-1.159	0.247386	-0.15058	0.0389564
	Educational attainment	-0.117953	0.0442925	-2.66305	0.00808546	-0.205053	-0.0308536		Educational attainment	-0.105797	0.0482121	-2.1944	0.0289809	-0.200677	-0.010916
	Shiftwork	0.00089859	0.0629932	0.0142649	0.988626	-0.122975	0.124773		Shiftwork	-0.0011367	0.064152	-0.0177188	0.985875	-0.127387	0.125113
	Season (dummy variable 1)	0.00712598	0.0705678	0.100981	0.919621	-0.131643	0.145895		Season (dummy variable 1)	0.0300277	0.0796973	0.376772	0.706612	-0.126815	0.186871
	Season (dummy variable 2)	0.112043	0.0783776	1.42953	0.153705	-0.0420839	0.26617		Season (dummy variable 2)	0.0861463	0.0863179	0.998013	0.319086	-0.0837258	0.256018
	Season (dummy variable 3)	0.0941134	0.0511284	1.84073	0.066471	-0.0064289	0.194656		Season (dummy variable 3)	0.0756184	0.057549	1.31398	0.189866	-0.037637	0.188874
	Employment status	-0.0102987	0.0444327	-0.231782	0.816836	-0.0976742	0.0770767		Employment status	-0.0153194	0.0500648	-0.305992	0.759825	-0.113846	0.0832074
	meq_total	-0.233887	0.0523133	-4.47088	1.04048e-05	-0.336759	-0.131014		meq_total	-0.229705	0.0584176	-3.93212	0.000104849	-0.34467	-0.11474
	Daylight exposure (free days)	-0.10458	0.0738869	-1.41541	0.157798	-0.249877	0.0407156		Daylight exposure (workdays)	-0.0639335	0.068157	-0.938032	0.34899	-0.198065	0.0701984
	Supplementary Table 89. Assocation between SOMA-6 and light exposure on freedays in 65+ years olds with Insomnia Severity Index (ISI)								Supplementary Table 90. Assocation between SOMA-6 and light exposure on workdays in 65+ years olds with Insomnia Severity Index (ISI)
	Variable	Estimate	Std. Error	t value	Pr(>|t|)	2.5 %	97.5 %		Variable	Estimate	Std. Error	t value	Pr(>|t|)	2.5 %	97.5 %
	(Intercept)	0.651491	0.292366	2.22834	0.0264052	0.0767494	1.22623		(Intercept)	0.69649	0.323283	2.15443	0.0319435	0.0604909	1.33249
	Age	-0.396581	0.168865	-2.34851	0.0193274	-0.728539	-0.0646225		Age	-0.428215	0.188385	-2.27309	0.0236754	-0.798828	-0.0576031
	Sex	0.0057142	0.0353989	0.161423	0.87184	-0.0638738	0.0753022		Sex	0.00546198	0.0395064	0.138256	0.890124	-0.0722594	0.0831833
	Educational attainment	-0.084436	0.0350625	-2.40815	0.0164783	-0.153363	-0.0155092		Educational attainment	-0.0636376	0.0383629	-1.65883	0.0981175	-0.139109	0.0118343
	Shiftwork	0.000847637	0.0546641	0.0155063	0.987636	-0.106612	0.108308		Shiftwork	0.000336933	0.0540575	0.00623285	0.995031	-0.106011	0.106685
	Season (dummy variable 1)	-0.0130196	0.0563141	-0.231196	0.817279	-0.123723	0.097684		Season (dummy variable 1)	-0.00581437	0.063439	-0.0916529	0.92703	-0.130619	0.11899
	Season (dummy variable 2)	0.0128212	0.0680907	0.188295	0.850739	-0.121033	0.146676		Season (dummy variable 2)	-0.044384	0.0727294	-0.610262	0.542116	-0.187465	0.0986974
	Season (dummy variable 3)	0.0247179	0.0427192	0.578614	0.563171	-0.0592606	0.108696		Season (dummy variable 3)	0.0185776	0.0467625	0.397276	0.691426	-0.0734188	0.110574
	Employment status	-0.0288989	0.03661	-0.789372	0.430356	-0.100868	0.04307		Employment status	-0.032248	0.0403778	-0.798656	0.425075	-0.111684	0.0471878
	Insomnia Severity Index (ISI)	0.502301	0.0417037	12.0445	8.91341e-29	0.420319	0.584283		Insomnia Severity Index (ISI)	0.528303	0.0449163	11.762	7.74882e-27	0.439939	0.616668
	Daylight exposure (free days)	-0.0122555	0.0501287	-0.24448	0.806982	-0.1108	0.0862887		Daylight exposure (workdays)	0.0262285	0.0516933	0.507388	0.612228	-0.0754683	0.127925
	Supplementary Table 91. Assocation between ESS and light exposure on freedays								Supplementary Table 92. Assocation between ESS and light exposure on workdays
	Variable	Estimate	Std. Error	t value	Pr(>|t|)	2.5 %	97.5 %		Variable	Estimate	Std. Error	t value	Pr(>|t|)	2.5 %	97.5 %
	(Intercept)	-0.006184	0.0135449	-0.456557	0.648005	-0.0327365	0.0203685		(Intercept)	-0.0035127	0.0140829	-0.24943	0.803036	-0.0311202	0.0240948
	Age	0.0416002	0.0139948	2.97255	0.00296443	0.0141657	0.0690346		Age	0.0380789	0.0145673	2.61401	0.00897082	0.00952193	0.0666359
	Sex	0.00251411	0.0130362	0.192856	0.847078	-0.0230412	0.0280694		Sex	0.00968416	0.0135313	0.715685	0.474214	-0.016842	0.0362104
	Educational attainment	-0.0424817	0.0131387	-3.23332	0.00122985	-0.068238	-0.0167254		Educational attainment	-0.0446978	0.0135954	-3.28771	0.00101582	-0.0713496	-0.0180459
	Shiftwork	0.0176806	0.0101241	1.7464	0.0807905	-0.00216596	0.0375272		Shiftwork	0.0181058	0.0102116	1.77307	0.0762677	-0.0019125	0.0381241
	Season (dummy variable 1)	-0.0130236	0.0160593	-0.810967	0.417415	-0.0445051	0.018458		Season (dummy variable 1)	-0.0139988	0.016527	-0.847024	0.397015	-0.0463976	0.0184
	Season (dummy variable 2)	0.0137609	0.0179154	0.768106	0.442453	-0.0213593	0.0488811		Season (dummy variable 2)	0.015803	0.0183839	0.859614	0.390036	-0.0202359	0.0518419
	Season (dummy variable 3)	0.00577678	0.014919	0.387211	0.698613	-0.0234694	0.035023		Season (dummy variable 3)	0.00747455	0.0154039	0.485239	0.627525	-0.0227225	0.0376716
	Employment status	0.0406438	0.0131097	3.10027	0.00194187	0.0149443	0.0663433		Employment status	0.0328429	0.0140116	2.34398	0.0191114	0.00537518	0.0603107
	Daylight exposure (free days)	-0.0123733	0.0124927	-0.990447	0.321993	-0.0368631	0.0121165		Daylight exposure (workdays)	0.0248925	0.0127204	1.95691	0.0504045	-4.38931e-05	0.049829
	Supplementary Table 93. Assocation between ESS and light exposure on freedays with Chronotype (rMEQ)								Supplementary Table 94. Assocation between ESS and light exposure on workdays with Chronotype (rMEQ)
	Variable	Estimate	Std. Error	t value	Pr(>|t|)	2.5 %	97.5 %		Variable	Estimate	Std. Error	t value	Pr(>|t|)	2.5 %	97.5 %
	(Intercept)	-0.0144369	0.0140481	-1.02767	0.304145	-0.0419763	0.0131026		(Intercept)	-0.013467	0.0145341	-0.926585	0.354181	-0.0419593	0.0150253
	Age	0.0433999	0.0149457	2.90383	0.00369989	0.0141008	0.0726989		Age	0.0399465	0.0154621	2.58351	0.00980473	0.00963491	0.0702581
	Sex	6.15044e-05	0.0134902	0.00455919	0.996362	-0.0263842	0.0265072		Sex	0.00597898	0.0139188	0.429561	0.667532	-0.0213072	0.0332652
	Educational attainment	-0.0335795	0.0137114	-2.44901	0.0143537	-0.0604589	-0.00670004		Educational attainment	-0.0370204	0.0140304	-2.63859	0.00834775	-0.0645253	-0.00951557
	Shiftwork	0.0153855	0.0103904	1.48074	0.138728	-0.00498346	0.0357544		Shiftwork	0.0150685	0.0104551	1.44125	0.149569	-0.00542758	0.0355645
	Season (dummy variable 1)	-0.0104484	0.0165346	-0.63191	0.52747	-0.0428621	0.0219654		Season (dummy variable 1)	-0.00687429	0.0169019	-0.406716	0.684232	-0.0400085	0.0262599
	Season (dummy variable 2)	0.0171626	0.0185843	0.923501	0.355784	-0.0192694	0.0535945		Season (dummy variable 2)	0.0190781	0.0188591	1.01162	0.311765	-0.0178928	0.0560491
	Season (dummy variable 3)	0.00576872	0.0154434	0.373539	0.70876	-0.024506	0.0360434		Season (dummy variable 3)	0.00839	0.0158556	0.52915	0.596722	-0.0226931	0.0394731
	Employment status	0.043525	0.0139268	3.12528	0.00178497	0.0162235	0.0708265		Employment status	0.0389803	0.0147643	2.64018	0.00830893	0.0100367	0.067924
	meq_total	-0.00166739	0.0135714	-0.122861	0.902221	-0.0282723	0.0249375		meq_total	-0.00383892	0.0138149	-0.277882	0.781113	-0.0309214	0.0232436
	Daylight exposure (free days)	-0.00995899	0.0137185	-0.725951	0.467897	-0.0368523	0.0169343		Daylight exposure (workdays)	0.028253	0.0133691	2.1133	0.0346182	0.00204445	0.0544616
	Supplementary Table 95. Assocation between ESS and light exposure on freedays with Insomnia Severity Index (ISI)								Supplementary Table 96. Assocation between ESS and light exposure on workdays with Insomnia Severity Index (ISI)
	Variable	Estimate	Std. Error	t value	Pr(>|t|)	2.5 %	97.5 %		Variable	Estimate	Std. Error	t value	Pr(>|t|)	2.5 %	97.5 %
	(Intercept)	-0.00271633	0.0134431	-0.202061	0.839875	-0.0290694	0.0236367		(Intercept)	-0.00074199	0.0139726	-0.0531034	0.957651	-0.0281332	0.0266492
	Age	0.0552492	0.0139508	3.9603	7.56711e-05	0.027901	0.0825974		Age	0.0509404	0.0145077	3.51127	0.00044922	0.0225002	0.0793806
	Sex	0.00199123	0.0129342	0.153951	0.877653	-0.0233641	0.0273465		Sex	0.00976514	0.0134226	0.727512	0.46694	-0.016548	0.0360783
	Educational attainment	-0.0278268	0.0131163	-2.12154	0.0339147	-0.0535392	-0.00211442		Educational attainment	-0.0293595	0.0135736	-2.16298	0.0305815	-0.0559687	-0.00275039
	Shiftwork	0.0160216	0.0100461	1.59481	0.110805	-0.00367214	0.0357153		Shiftwork	0.0161832	0.0101314	1.59734	0.110243	-0.00367789	0.0360444
	Season (dummy variable 1)	-0.0133964	0.0159335	-0.840766	0.40051	-0.0446314	0.0178387		Season (dummy variable 1)	-0.0145563	0.0163944	-0.887886	0.374637	-0.0466951	0.0175825
	Season (dummy variable 2)	0.0115926	0.0177763	0.652135	0.514337	-0.023255	0.0464402		Season (dummy variable 2)	0.01315	0.0182381	0.721017	0.470927	-0.0226032	0.0489033
	Season (dummy variable 3)	0.00567017	0.0148021	0.383065	0.701684	-0.0233469	0.0346873		Season (dummy variable 3)	0.00798787	0.0152802	0.522759	0.601161	-0.0219668	0.0379426
	Employment status	0.0525847	0.0130607	4.02618	5.73475e-05	0.0269814	0.078188		Employment status	0.0477023	0.0139787	3.4125	0.000647911	0.0202991	0.0751056
	Insomnia Severity Index (ISI)	0.127489	0.0126231	10.0997	8.36929e-24	0.102743	0.152234		Insomnia Severity Index (ISI)	0.129715	0.0130063	9.97325	3.01395e-23	0.104218	0.155212
	Daylight exposure (free days)	0.00074773	0.0124627	0.0599975	0.95216	-0.0236833	0.0251788		Daylight exposure (workdays)	0.0359689	0.012667	2.83958	0.00453236	0.0111371	0.0608007
	Supplementary Table 97. Assocation between ESS and light exposure on freedays in 18-24 years olds								Supplementary Table 98. Assocation between ESS and light exposure on workdays in 18-24 years olds
	Variable	Estimate	Std. Error	t value	Pr(>|t|)	2.5 %	97.5 %		Variable	Estimate	Std. Error	t value	Pr(>|t|)	2.5 %	97.5 %
	(Intercept)	-0.607696	0.415506	-1.46254	0.14399	-1.42332	0.207932		(Intercept)	-0.726006	0.439857	-1.65055	0.099245	-1.58949	0.137478
	Age	-0.38731	0.300608	-1.28842	0.197977	-0.977396	0.202776		Age	-0.48517	0.317573	-1.52774	0.126994	-1.1086	0.138259
	Sex	0.174264	0.0463286	3.76147	0.000181414	0.0833217	0.265206		Sex	0.174557	0.0479862	3.63766	0.000293787	0.0803556	0.268759
	Educational attainment	-0.00798867	0.0326234	-0.244875	0.806617	-0.0720276	0.0560503		Educational attainment	-0.00985707	0.0342294	-0.287971	0.773448	-0.0770529	0.0573387
	Shiftwork	0.00153471	0.019384	0.0791742	0.936914	-0.0365156	0.039585		Shiftwork	0.00291567	0.020072	0.145261	0.884544	-0.0364878	0.0423191
	Season (dummy variable 1)	-0.0672353	0.0416979	-1.61244	0.107266	-0.149087	0.0146166		Season (dummy variable 1)	-0.05989	0.0433256	-1.38232	0.16728	-0.144943	0.0251626
	Season (dummy variable 2)	0.0194296	0.0434008	0.447677	0.654509	-0.0657652	0.104624		Season (dummy variable 2)	0.0269688	0.0458293	0.588461	0.556398	-0.0629989	0.116936
	Season (dummy variable 3)	0.00844192	0.0463022	0.182322	0.855377	-0.0824482	0.099332		Season (dummy variable 3)	0.00575528	0.0480948	0.119665	0.90478	-0.0886597	0.10017
	Employment status	0.0947196	0.03742	2.53126	0.0115586	0.0212651	0.168174		Employment status	0.08501	0.0404292	2.10269	0.0358224	0.00564344	0.164377
	Daylight exposure (free days)	-0.0375272	0.0285395	-1.31492	0.188919	-0.0935495	0.0184952		Daylight exposure (workdays)	0.0286913	0.0323274	0.887522	0.37508	-0.0347707	0.0921533
	Supplementary Table 99. Assocation between ESS and light exposure on freedays in 18-24 years olds with Chronotype (rMEQ)								Supplementary Table 100. Assocation between ESS and light exposure on workdays in 18-24 years olds with Chronotype (rMEQ)
	Variable	Estimate	Std. Error	t value	Pr(>|t|)	2.5 %	97.5 %		Variable	Estimate	Std. Error	t value	Pr(>|t|)	2.5 %	97.5 %
	(Intercept)	-0.698812	0.437784	-1.59625	0.11087	-1.55829	0.160667		(Intercept)	-0.809952	0.454024	-1.78394	0.0748616	-1.70135	0.0814433
	Age	-0.424367	0.315435	-1.34534	0.178936	-1.04364	0.194908		Age	-0.516837	0.326913	-1.58096	0.114334	-1.15867	0.125
	Sex	0.184043	0.0484024	3.80236	0.000155399	0.0890176	0.279069		Sex	0.189158	0.0500764	3.77739	0.000171821	0.0908416	0.287474
	Educational attainment	0.0156058	0.034298	0.455007	0.649241	-0.0517296	0.0829413		Educational attainment	0.0123833	0.0353474	0.35033	0.726195	-0.0570152	0.0817817
	Shiftwork	0.00550024	0.0199319	0.275952	0.782664	-0.033631	0.0446315		Shiftwork	0.00289389	0.020444	0.141552	0.887474	-0.0372444	0.0430322
	Season (dummy variable 1)	-0.0291671	0.0436158	-0.668728	0.503882	-0.114796	0.0564614		Season (dummy variable 1)	-0.019851	0.0447657	-0.443443	0.657581	-0.107741	0.0680386
	Season (dummy variable 2)	0.0529227	0.0450494	1.17477	0.240473	-0.0355203	0.141366		Season (dummy variable 2)	0.0602625	0.0466681	1.2913	0.197022	-0.0313621	0.151887
	Season (dummy variable 3)	0.0501186	0.048687	1.0294	0.303634	-0.045466	0.145703		Season (dummy variable 3)	0.0500398	0.0501032	0.998734	0.318265	-0.0483291	0.148409
	Employment status	0.085062	0.0405863	2.09583	0.0364437	0.00538122	0.164743		Employment status	0.075709	0.04277	1.77014	0.0771345	-0.00826246	0.15968
	meq_total	6.92471e-05	0.0391426	0.0017691	0.998589	-0.0767774	0.0769159		meq_total	0.00521978	0.0400302	0.130396	0.89629	-0.0733724	0.083812
	Daylight exposure (free days)	-0.00426366	0.0322172	-0.132341	0.894751	-0.067514	0.0589866		Daylight exposure (workdays)	0.0372104	0.0340111	1.09407	0.274299	-0.0295645	0.103985
	Supplementary Table 101. Assocation between ESS and light exposure on freedays in 18-24 years olds with Insomnia Severity Index (ISI)								Supplementary Table 102. Assocation between ESS and light exposure on workdays in 18-24 years olds with Insomnia Severity Index (ISI)
	Variable	Estimate	Std. Error	t value	Pr(>|t|)	2.5 %	97.5 %		Variable	Estimate	Std. Error	t value	Pr(>|t|)	2.5 %	97.5 %
	(Intercept)	-0.661435	0.411691	-1.60663	0.108536	-1.46958	0.146705		(Intercept)	-0.74195	0.435754	-1.70268	0.0890386	-1.59738	0.113481
	Age	-0.422331	0.297819	-1.41808	0.156562	-1.00694	0.162281		Age	-0.493466	0.314604	-1.56853	0.117176	-1.11107	0.124135
	Sex	0.170011	0.0458915	3.70463	0.000226485	0.0799269	0.260095		Sex	0.171827	0.0475416	3.61425	0.000321178	0.0784979	0.265156
	Educational attainment	0.0129274	0.0327145	0.39516	0.692832	-0.0512904	0.0771452		Educational attainment	0.00934462	0.0342601	0.272755	0.785116	-0.0579116	0.0766008
	Shiftwork	0.00449312	0.0192099	0.233896	0.815126	-0.0332155	0.0422017		Shiftwork	0.00497648	0.0198909	0.250189	0.802509	-0.0340714	0.0440244
	Season (dummy variable 1)	-0.0595924	0.0413365	-1.44164	0.1498	-0.140735	0.0215502		Season (dummy variable 1)	-0.052501	0.0429609	-1.22206	0.222064	-0.136838	0.0318358
	Season (dummy variable 2)	0.0226637	0.0429875	0.527215	0.598193	-0.0617199	0.107047		Season (dummy variable 2)	0.0306451	0.0454095	0.67486	0.499971	-0.0584987	0.119789
	Season (dummy variable 3)	-0.000581461	0.0459071	-0.012666	0.989897	-0.0906962	0.0895332		Season (dummy variable 3)	-0.00273845	0.0476932	-0.0574181	0.954227	-0.0963654	0.0908885
	Employment status	0.104268	0.0371316	2.80807	0.00510717	0.0313796	0.177157		Employment status	0.09097	0.0400791	2.26976	0.0235029	0.0122904	0.16965
	Insomnia Severity Index (ISI)	0.141455	0.0348017	4.06459	5.29417e-05	0.0731397	0.20977		Insomnia Severity Index (ISI)	0.143291	0.036526	3.92299	9.54188e-05	0.0715868	0.214996
	Daylight exposure (free days)	-0.0334868	0.0282803	-1.1841	0.23673	-0.0890005	0.0220269		Daylight exposure (workdays)	0.0339908	0.0320529	1.06046	0.289274	-0.0289325	0.0969142
	Supplementary Table 103. Assocation between ESS and light exposure on freedays in 25-34 years olds								Supplementary Table 104. Assocation between ESS and light exposure on workdays in 25-34 years olds
	Variable	Estimate	Std. Error	t value	Pr(>|t|)	2.5 %	97.5 %		Variable	Estimate	Std. Error	t value	Pr(>|t|)	2.5 %	97.5 %
	(Intercept)	0.0403681	0.111659	0.36153	0.71775	-0.178644	0.25938		(Intercept)	0.0118387	0.112632	0.105109	0.916302	-0.209084	0.232761
	Age	0.132503	0.122704	1.07986	0.280366	-0.108173	0.373179		Age	0.109159	0.123599	0.883169	0.377279	-0.133276	0.351594
	Sex	0.0931987	0.0263901	3.53158	0.000424672	0.0414363	0.144961		Sex	0.0980698	0.0266283	3.68292	0.000238309	0.0458395	0.1503
	Educational attainment	-0.0617295	0.0275104	-2.24386	0.024976	-0.115689	-0.0077698		Educational attainment	-0.0610453	0.02788	-2.18957	0.0287007	-0.115731	-0.0063597
	Shiftwork	-0.000751019	0.0167396	-0.0448649	0.964221	-0.0335845	0.0320825		Shiftwork	-0.000120842	0.0167948	-0.00719524	0.99426	-0.0330631	0.0328214
	Season (dummy variable 1)	0.0233237	0.0295163	0.790197	0.429528	-0.0345705	0.0812178		Season (dummy variable 1)	0.0198667	0.02995	0.66333	0.507216	-0.0388789	0.0786123
	Season (dummy variable 2)	0.00794908	0.0294693	0.269741	0.787394	-0.0498529	0.065751		Season (dummy variable 2)	0.0105463	0.0298037	0.35386	0.723491	-0.0479124	0.0690051
	Season (dummy variable 3)	0.0257007	0.029343	0.875872	0.38123	-0.0318536	0.083255		Season (dummy variable 3)	0.028953	0.0298478	0.970021	0.332184	-0.0295922	0.0874982
	Employment status	0.0368011	0.0268243	1.37193	0.170275	-0.0158129	0.0894151		Employment status	0.0523155	0.0278735	1.87689	0.0607164	-0.00235724	0.106988
	Daylight exposure (free days)	0.0316978	0.022106	1.4339	0.151794	-0.0116616	0.0750571		Daylight exposure (workdays)	0.039111	0.0233778	1.673	0.0945242	-0.00674352	0.0849655
	Supplementary Table 105. Assocation between ESS and light exposure on freedays in 25-34 years olds with Chronotype (rMEQ)								Supplementary Table 106. Assocation between ESS and light exposure on workdays in 25-34 years olds with Chronotype (rMEQ)
	Variable	Estimate	Std. Error	t value	Pr(>|t|)	2.5 %	97.5 %		Variable	Estimate	Std. Error	t value	Pr(>|t|)	2.5 %	97.5 %
	(Intercept)	0.00819936	0.114277	0.0717496	0.942811	-0.215959	0.232358		(Intercept)	-0.00602212	0.114847	-0.0524359	0.958188	-0.231301	0.219256
	Age	0.129562	0.12581	1.02982	0.303257	-0.117218	0.376342		Age	0.122248	0.1263	0.967916	0.333242	-0.125496	0.369992
	Sex	0.0876645	0.0274765	3.19053	0.00144923	0.0337685	0.141561		Sex	0.0941457	0.0276309	3.40726	0.000673542	0.0399464	0.148345
	Educational attainment	-0.0555591	0.0287777	-1.93063	0.0537149	-0.112007	0.000889177		Educational attainment	-0.0613271	0.0287518	-2.13298	0.033088	-0.117725	-0.00492912
	Shiftwork	-0.00310773	0.0172298	-0.18037	0.856886	-0.0369044	0.030689		Shiftwork	-0.00144768	0.0172353	-0.0839951	0.933072	-0.0352555	0.0323602
	Season (dummy variable 1)	0.0272169	0.0302317	0.900275	0.368117	-0.0320836	0.0865173		Season (dummy variable 1)	0.02837	0.0304064	0.933029	0.350955	-0.0312735	0.0880135
	Season (dummy variable 2)	0.0075048	0.0311936	0.240588	0.809907	-0.0536824	0.068692		Season (dummy variable 2)	0.00828912	0.0312266	0.26545	0.790699	-0.0529634	0.0695417
	Season (dummy variable 3)	0.0275052	0.0301698	0.91168	0.362082	-0.0316738	0.0866842		Season (dummy variable 3)	0.0297698	0.0304453	0.977812	0.328325	-0.0299501	0.0894897
	Employment status	0.0500247	0.0291122	1.71834	0.0859389	-0.00707983	0.107129		Employment status	0.0662664	0.0298529	2.21977	0.0265837	0.00770858	0.124824
	meq_total	-0.0609542	0.0256649	-2.375	0.0176727	-0.111297	-0.0106117		meq_total	-0.0638374	0.0257841	-2.47585	0.0134019	-0.114414	-0.0132607
	Daylight exposure (free days)	0.028169	0.0238215	1.1825	0.237191	-0.0185576	0.0748957		Daylight exposure (workdays)	0.054005	0.0247648	2.18072	0.0293592	0.00542774	0.102582
	Supplementary Table 107. Assocation between ESS and light exposure on freedays in 25-34 years olds with Insomnia Severity Index (ISI)								Supplementary Table 108. Assocation between ESS and light exposure on workdays in 25-34 years olds with Insomnia Severity Index (ISI)
	Variable	Estimate	Std. Error	t value	Pr(>|t|)	2.5 %	97.5 %		Variable	Estimate	Std. Error	t value	Pr(>|t|)	2.5 %	97.5 %
	(Intercept)	0.0316763	0.111305	0.28459	0.775995	-0.186641	0.249994		(Intercept)	0.00626739	0.112287	0.055816	0.955495	-0.213978	0.226513
	Age	0.131685	0.122285	1.07687	0.281698	-0.108168	0.371539		Age	0.109995	0.123207	0.892763	0.372119	-0.131671	0.35166
	Sex	0.0885203	0.0263341	3.36143	0.000793476	0.0368677	0.140173		Sex	0.0937019	0.026576	3.52581	0.000434204	0.0415741	0.14583
	Educational attainment	-0.0458159	0.0277946	-1.64838	0.09947	-0.100333	0.0087013		Educational attainment	-0.0471456	0.0281021	-1.67765	0.0936125	-0.102267	0.0079757
	Shiftwork	-0.00360584	0.0167025	-0.215887	0.829103	-0.0363666	0.0291549		Shiftwork	-0.00298936	0.0167635	-0.178326	0.85849	-0.0358703	0.0298916
	Season (dummy variable 1)	0.0210181	0.0294228	0.714349	0.475115	-0.0366927	0.0787289		Season (dummy variable 1)	0.01734	0.0298645	0.580624	0.561576	-0.0412379	0.075918
	Season (dummy variable 2)	0.00661886	0.029371	0.225354	0.821733	-0.0509903	0.064228		Season (dummy variable 2)	0.00807386	0.0297183	0.27168	0.785904	-0.0502174	0.0663651
	Season (dummy variable 3)	0.0287292	0.0292556	0.982007	0.326243	-0.0286537	0.086112		Season (dummy variable 3)	0.031453	0.0297624	1.0568	0.290763	-0.0269249	0.0898308
	Employment status	0.0509583	0.02704	1.88455	0.0596696	-0.00207885	0.103995		Employment status	0.0651115	0.0280485	2.32139	0.020392	0.0100954	0.120128
	Insomnia Severity Index (ISI)	0.0852882	0.0244941	3.48199	0.000510938	0.0372447	0.133332		Insomnia Severity Index (ISI)	0.0826171	0.0247671	3.33576	0.000870315	0.0340374	0.131197
	Daylight exposure (free days)	0.0361672	0.0220677	1.63892	0.101424	-0.00711711	0.0794516		Daylight exposure (workdays)	0.0449386	0.0233689	1.92301	0.0546582	-0.000898648	0.0907758
	Supplementary Table 109. Assocation between ESS and light exposure on freedays in 35-64 years olds								Supplementary Table 110. Assocation between ESS and light exposure on workdays in 35-64 years olds
	Variable	Estimate	Std. Error	t value	Pr(>|t|)	2.5 %	97.5 %		Variable	Estimate	Std. Error	t value	Pr(>|t|)	2.5 %	97.5 %
	(Intercept)	0.0123225	0.022782	0.540888	0.588619	-0.0323448	0.0569898		(Intercept)	0.0192429	0.0233067	0.825639	0.409067	-0.0264538	0.0649396
	Age	0.0179535	0.0324367	0.553495	0.57996	-0.045643	0.0815501		Age	0.00560437	0.0331532	0.169045	0.865772	-0.0593981	0.0706069
	Sex	-0.0277435	0.0170363	-1.62849	0.10351	-0.0611456	0.00565854		Sex	-0.0246054	0.0176009	-1.39796	0.162217	-0.0591149	0.00990421
	Educational attainment	-0.0640254	0.0186834	-3.42685	0.000617601	-0.100657	-0.027394		Educational attainment	-0.0646738	0.0192311	-3.36298	0.000779701	-0.10238	-0.0269679
	Shiftwork	0.0409237	0.0167909	2.43725	0.0148485	0.00800282	0.0738446		Shiftwork	0.0392968	0.0167744	2.34266	0.0192047	0.00640771	0.0721859
	Season (dummy variable 1)	-0.0178922	0.0227111	-0.787818	0.430856	-0.0624203	0.026636		Season (dummy variable 1)	-0.0220098	0.0232107	-0.948261	0.343065	-0.0675182	0.0234987
	Season (dummy variable 2)	0.0074498	0.0272338	0.27355	0.784447	-0.0459458	0.0608454		Season (dummy variable 2)	0.00933613	0.0277615	0.336298	0.736667	-0.0450951	0.0637674
	Season (dummy variable 3)	-0.00997191	0.0198443	-0.502507	0.615343	-0.0488794	0.0289356		Season (dummy variable 3)	-0.00963672	0.0203142	-0.474384	0.635257	-0.0494662	0.0301927
	Employment status	0.0370514	0.0183185	2.02262	0.0431878	0.00113542	0.0729673		Employment status	0.0239528	0.0193907	1.23527	0.216815	-0.014066	0.0619716
	Daylight exposure (free days)	-0.0313437	0.0182215	-1.72015	0.0854925	-0.0670694	0.00438199		Daylight exposure (workdays)	0.0113729	0.0175348	0.648588	0.516649	-0.0230071	0.0457529
	Supplementary Table 111. Assocation between ESS and light exposure on freedays in 35-64 years olds with Chronotype (rMEQ)								Supplementary Table 112. Assocation between ESS and light exposure on workdays in 35-64 years olds with Chronotype (rMEQ)
	Variable	Estimate	Std. Error	t value	Pr(>|t|)	2.5 %	97.5 %		Variable	Estimate	Std. Error	t value	Pr(>|t|)	2.5 %	97.5 %
	(Intercept)	0.00877413	0.0235531	0.372526	0.709526	-0.0374061	0.0549544		(Intercept)	0.0124593	0.0240259	0.518576	0.604093	-0.0346488	0.0595673
	Age	0.0144779	0.0338179	0.428112	0.668598	-0.0518286	0.0807843		Age	0.00155138	0.0344248	0.0450658	0.964058	-0.0659458	0.0690486
	Sex	-0.0301153	0.0175395	-1.717	0.0860738	-0.0645047	0.00427418		Sex	-0.0289157	0.0180131	-1.60526	0.108538	-0.0642344	0.00640296
	Educational attainment	-0.0612042	0.0193313	-3.16607	0.00155935	-0.0991068	-0.0233015		Educational attainment	-0.0613219	0.0197543	-3.10422	0.00192472	-0.100054	-0.0225892
	Shiftwork	0.0346304	0.0173181	1.99966	0.0456192	0.000674958	0.0685859		Shiftwork	0.0330435	0.0173029	1.9097	0.0562621	-0.000882683	0.0669696
	Season (dummy variable 1)	-0.0175573	0.0232965	-0.753645	0.451117	-0.0632346	0.0281199		Season (dummy variable 1)	-0.0183244	0.0237251	-0.772361	0.439959	-0.0648426	0.0281939
	Season (dummy variable 2)	0.00924845	0.0279766	0.330578	0.740985	-0.045605	0.0641019		Season (dummy variable 2)	0.0121116	0.0281728	0.429903	0.667296	-0.0431273	0.0673505
	Season (dummy variable 3)	-0.012559	0.0205422	-0.611378	0.540992	-0.0528359	0.0277178		Season (dummy variable 3)	-0.0125355	0.0209261	-0.599039	0.54919	-0.0535656	0.0284946
	Employment status	0.0349981	0.0193577	1.80797	0.0707031	-0.00295631	0.0729525		Employment status	0.028368	0.0203696	1.39266	0.163821	-0.0115711	0.0683071
	meq_total	0.0189105	0.0183459	1.03077	0.302723	-0.0170602	0.0548812		meq_total	0.0150643	0.0185544	0.811899	0.416911	-0.0213156	0.0514441
	Daylight exposure (free days)	-0.0349618	0.0198013	-1.76563	0.0775516	-0.073786	0.00386248		Daylight exposure (workdays)	0.0107759	0.0182621	0.590067	0.555188	-0.0250309	0.0465826
	Supplementary Table 113. Assocation between ESS and light exposure on freedays in 35-64 years olds with Insomnia Severity Index (ISI)								Supplementary Table 114. Assocation between ESS and light exposure on workdays in 35-64 years olds with Insomnia Severity Index (ISI)
	Variable	Estimate	Std. Error	t value	Pr(>|t|)	2.5 %	97.5 %		Variable	Estimate	Std. Error	t value	Pr(>|t|)	2.5 %	97.5 %
	(Intercept)	0.00549813	0.0226018	0.243261	0.807817	-0.0388157	0.049812		(Intercept)	0.0112682	0.0231182	0.487417	0.625994	-0.034059	0.0565955
	Age	0.0446604	0.032333	1.38127	0.167285	-0.0187328	0.108054		Age	0.0335991	0.0330442	1.0168	0.309324	-0.0311896	0.0983879
	Sex	-0.0275323	0.0168893	-1.63017	0.103155	-0.060646	0.00558136		Sex	-0.0233884	0.0174426	-1.34088	0.180051	-0.0575877	0.0108108
	Educational attainment	-0.0499023	0.0186078	-2.6818	0.00735692	-0.0863854	-0.0134192		Educational attainment	-0.0490022	0.0191603	-2.55749	0.0105868	-0.0865693	-0.0114352
	Shiftwork	0.0361197	0.016657	2.16844	0.0301917	0.00346141	0.0687781		Shiftwork	0.0346763	0.0166332	2.08476	0.0371662	0.00206405	0.0672885
	Season (dummy variable 1)	-0.0184207	0.0225151	-0.818148	0.413328	-0.0625645	0.0257232		Season (dummy variable 1)	-0.0226404	0.0230012	-0.984315	0.325032	-0.0677382	0.0224573
	Season (dummy variable 2)	0.00485258	0.0270006	0.179721	0.857382	-0.0480859	0.057791		Season (dummy variable 2)	0.00635903	0.0275134	0.231125	0.817232	-0.0475857	0.0603037
	Season (dummy variable 3)	-0.00847515	0.0196739	-0.430782	0.666653	-0.0470485	0.0300982		Season (dummy variable 3)	-0.00765821	0.0201323	-0.380394	0.703677	-0.047131	0.0318146
	Employment status	0.0522603	0.0182616	2.86176	0.00423782	0.0164559	0.0880648		Employment status	0.0450597	0.0194003	2.32263	0.0202584	0.00702214	0.0830972
	Insomnia Severity Index (ISI)	0.135974	0.0171712	7.91871	3.18884e-15	0.102307	0.16964		Insomnia Severity Index (ISI)	0.138555	0.0175306	7.90357	3.64483e-15	0.104183	0.172926
	Daylight exposure (free days)	-0.011762	0.0182326	-0.645108	0.518899	-0.0475095	0.0239855		Daylight exposure (workdays)	0.0240986	0.0174509	1.38094	0.16739	-0.0101169	0.0583141
	Supplementary Table 115. Assocation between ESS and light exposure on freedays in 65+ years olds								Supplementary Table 116. Assocation between ESS and light exposure on workdays in 65+ years olds
	Variable	Estimate	Std. Error	t value	Pr(>|t|)	2.5 %	97.5 %		Variable	Estimate	Std. Error	t value	Pr(>|t|)	2.5 %	97.5 %
	(Intercept)	0.322925	0.381435	0.846607	0.397712	-0.426903	1.07275		(Intercept)	0.258797	0.454191	0.569798	0.569208	-0.634728	1.15232
	Age	-0.15084	0.2204	-0.68439	0.494118	-0.584104	0.282425		Age	-0.120846	0.264721	-0.456501	0.648335	-0.641629	0.399938
	Sex	-0.155957	0.045741	-3.40957	0.000715627	-0.245876	-0.0660392		Sex	-0.134434	0.0549569	-2.44618	0.0149677	-0.242551	-0.0263182
	Educational attainment	0.0572004	0.0456514	1.25298	0.210931	-0.0325415	0.146942		Educational attainment	0.0782199	0.0535642	1.4603	0.145173	-0.0271565	0.183596
	Shiftwork	0.0444145	0.0713488	0.622498	0.533963	-0.0958437	0.184673		Shiftwork	0.0393273	0.0759617	0.517725	0.605002	-0.110111	0.188766
	Season (dummy variable 1)	0.0224808	0.0733753	0.306381	0.759472	-0.121761	0.166723		Season (dummy variable 1)	0.0621844	0.0888226	0.700097	0.484367	-0.112555	0.236924
	Season (dummy variable 2)	0.16067	0.0885244	1.81498	0.0702629	-0.0133521	0.334692		Season (dummy variable 2)	0.176336	0.10161	1.73543	0.0836132	-0.0235596	0.376231
	Season (dummy variable 3)	0.0553172	0.0553885	0.998714	0.318526	-0.0535659	0.1642		Season (dummy variable 3)	0.0804517	0.0655548	1.22724	0.22062	-0.0485137	0.209417
	Employment status	0.0455228	0.0477737	0.952883	0.341215	-0.0483913	0.139437		Employment status	0.00102054	0.0567407	0.017986	0.985661	-0.110605	0.112646
	Daylight exposure (free days)	-0.0771321	0.0638979	-1.20712	0.228089	-0.202743	0.048479		Daylight exposure (workdays)	0.0155678	0.0713598	0.218159	0.827442	-0.124818	0.155953
	Supplementary Table 117. Assocation between ESS and light exposure on freedays in 65+ years olds with Chronotype (rMEQ)								Supplementary Table 118. Assocation between ESS and light exposure on workdays in 65+ years olds with Chronotype (rMEQ)
	Variable	Estimate	Std. Error	t value	Pr(>|t|)	2.5 %	97.5 %		Variable	Estimate	Std. Error	t value	Pr(>|t|)	2.5 %	97.5 %
	(Intercept)	0.352434	0.408662	0.86241	0.389026	-0.451186	1.15605		(Intercept)	0.291898	0.489047	0.596871	0.551048	-0.670538	1.25433
	Age	-0.160075	0.238187	-0.672054	0.501974	-0.628462	0.308313		Age	-0.130343	0.287872	-0.45278	0.651037	-0.69687	0.436185
	Sex	-0.159279	0.0482738	-3.29949	0.00106372	-0.254208	-0.06435		Sex	-0.137576	0.0570025	-2.41351	0.016405	-0.249756	-0.0253959
	Educational attainment	0.0920978	0.049904	1.8455	0.0657727	-0.00603684	0.190232		Educational attainment	0.110274	0.05707	1.93226	0.0542785	-0.00203884	0.222587
	Shiftwork	0.0444773	0.0709739	0.626671	0.531265	-0.0950906	0.184045		Shiftwork	0.0417341	0.0759386	0.549576	0.583023	-0.107712	0.19118
	Season (dummy variable 1)	-0.0235758	0.0795082	-0.296521	0.767	-0.179926	0.132774		Season (dummy variable 1)	0.0235053	0.0943401	0.249155	0.803413	-0.162154	0.209165
	Season (dummy variable 2)	0.151543	0.0883074	1.71608	0.0869934	-0.0221109	0.325196		Season (dummy variable 2)	0.175949	0.102177	1.722	0.0861101	-0.0251336	0.377032
	Season (dummy variable 3)	0.0200997	0.057606	0.348916	0.727353	-0.0931806	0.13338		Season (dummy variable 3)	0.0552565	0.0681224	0.811136	0.417937	-0.0788073	0.18932
	Employment status	0.0776859	0.050062	1.55179	0.121576	-0.0207594	0.176131		Employment status	0.0360897	0.0592632	0.608974	0.543007	-0.0805393	0.152719
	meq_total	-0.0134212	0.058941	-0.227706	0.820002	-0.129327	0.102484		meq_total	-0.0450833	0.0691507	-0.651958	0.514933	-0.181171	0.0910041
	Daylight exposure (free days)	-0.0868223	0.0832478	-1.04294	0.297665	-0.250526	0.0768818		Daylight exposure (workdays)	0.0169779	0.0806795	0.210436	0.833472	-0.141798	0.175754
	Supplementary Table 119. Assocation between ESS and light exposure on freedays in 65+ years olds with Insomnia Severity Index (ISI)								Supplementary Table 120. Assocation between ESS and light exposure on workdays in 65+ years olds with Insomnia Severity Index (ISI)
	Variable	Estimate	Std. Error	t value	Pr(>|t|)	2.5 %	97.5 %		Variable	Estimate	Std. Error	t value	Pr(>|t|)	2.5 %	97.5 %
	(Intercept)	0.348226	0.379771	0.916938	0.35972	-0.398337	1.09479		(Intercept)	0.285782	0.449941	0.635155	0.525776	-0.599393	1.17096
	Age	-0.146788	0.219348	-0.669203	0.503747	-0.577987	0.284411		Age	-0.114192	0.262192	-0.435531	0.663467	-0.630005	0.40162
	Sex	-0.141525	0.0459816	-3.07786	0.00222636	-0.231916	-0.0511331		Sex	-0.113334	0.0549844	-2.06121	0.0400804	-0.221506	-0.00516301
	Educational attainment	0.0643233	0.0455447	1.41231	0.158624	-0.0252095	0.153856		Educational attainment	0.0945784	0.053393	1.77136	0.0774401	-0.0104623	0.199619
	Shiftwork	0.0450062	0.0710062	0.633835	0.526545	-0.0945795	0.184592		Shiftwork	0.0414489	0.0752365	0.550915	0.582071	-0.106565	0.189463
	Season (dummy variable 1)	0.0129012	0.0731494	0.176368	0.860093	-0.130898	0.1567		Season (dummy variable 1)	0.0417351	0.0882935	0.472686	0.636756	-0.131966	0.215436
	Season (dummy variable 2)	0.14324	0.0884468	1.61951	0.106115	-0.0306307	0.317111		Season (dummy variable 2)	0.146798	0.101224	1.45024	0.14796	-0.0523403	0.345937
	Season (dummy variable 3)	0.0411269	0.0554903	0.741155	0.459028	-0.0679573	0.150211		Season (dummy variable 3)	0.0681856	0.0650834	1.04767	0.295573	-0.0598537	0.196225
	Employment status	0.0432692	0.0475548	0.909881	0.363425	-0.0502152	0.136754		Employment status	0.00205246	0.0561973	0.0365223	0.970888	-0.108505	0.11261
	Insomnia Severity Index (ISI)	0.12044	0.0541712	2.22333	0.0267435	0.0139493	0.226931		Insomnia Severity Index (ISI)	0.169261	0.0625138	2.70759	0.00713703	0.0462773	0.292246
	Daylight exposure (free days)	-0.0459908	0.0651149	-0.706302	0.480405	-0.173995	0.0820136		Daylight exposure (workdays)	0.0520252	0.0719459	0.723115	0.470131	-0.089515	0.193565
	Supplementary Table 121. Assocation between ASRMS and light exposure on freedays								Supplementary Table 122. Assocation between ASRMS and light exposure on workdays
	Variable	Estimate	Std. Error	t value	Pr(>|t|)	2.5 %	97.5 %		Variable	Estimate	Std. Error	t value	Pr(>|t|)	2.5 %	97.5 %
	(Intercept)	-0.0200715	0.0134186	-1.4958	0.134756	-0.0463766	0.00623349		(Intercept)	-0.0236362	0.0139538	-1.69389	0.0903381	-0.0509906	0.00371824
	Age	-0.13812	0.0138644	-9.96223	3.29462e-23	-0.165299	-0.110941		Age	-0.137305	0.0144337	-9.51282	2.61261e-21	-0.1656	-0.10901
	Sex	-0.0610433	0.0129147	-4.72665	2.33154e-06	-0.0863604	-0.0357261		Sex	-0.0580134	0.0134073	-4.32701	1.53581e-05	-0.0842964	-0.0317303
	Educational attainment	-0.0812594	0.0130163	-6.2429	4.57186e-10	-0.106776	-0.0557431		Educational attainment	-0.0826036	0.0134708	-6.13206	9.22212e-10	-0.109011	-0.0561961
	Shiftwork	-0.00535061	0.0100297	-0.533475	0.593723	-0.0250122	0.014311		Shiftwork	-0.00463536	0.010118	-0.458133	0.646874	-0.0244702	0.0151994
	Season (dummy variable 1)	0.033724	0.0159096	2.11972	0.0340682	0.00253575	0.0649122		Season (dummy variable 1)	0.0349656	0.0163755	2.13524	0.0327814	0.00286382	0.0670674
	Season (dummy variable 2)	0.0283555	0.0177484	1.59764	0.110174	-0.00643738	0.0631484		Season (dummy variable 2)	0.0263117	0.0182153	1.44448	0.148656	-0.00939686	0.0620202
	Season (dummy variable 3)	0.0312811	0.01478	2.11645	0.0343449	0.00230741	0.0602548		Season (dummy variable 3)	0.0295459	0.0152626	1.93583	0.0529345	-0.000374271	0.0594662
	Employment status	-0.0271298	0.0129876	-2.0889	0.0367559	-0.0525899	-0.00166979		Employment status	-0.0126889	0.0138832	-0.913979	0.360764	-0.0399048	0.014527
	Daylight exposure (free days)	0.0546737	0.0123762	4.41764	1.01437e-05	0.0304121	0.0789353		Daylight exposure (workdays)	0.04015	0.0126037	3.18556	0.00145206	0.0154422	0.0648578
	Supplementary Table 123. Assocation between ASRMS and light exposure on freedays with Chronotype (rMEQ)								Supplementary Table 124. Assocation between ASRMS and light exposure on workdays with Chronotype (rMEQ)
	Variable	Estimate	Std. Error	t value	Pr(>|t|)	2.5 %	97.5 %		Variable	Estimate	Std. Error	t value	Pr(>|t|)	2.5 %	97.5 %
	(Intercept)	-0.026926	0.0139925	-1.92431	0.0543636	-0.0543565	0.000504501		(Intercept)	-0.0287861	0.0144895	-1.98668	0.0470054	-0.057191	-0.00038111
	Age	-0.13231	0.0148866	-8.88783	8.14791e-19	-0.161493	-0.103126		Age	-0.133046	0.0154147	-8.63113	7.78666e-18	-0.163265	-0.102828
	Sex	-0.0627231	0.0134368	-4.668	3.10865e-06	-0.0890642	-0.036382		Sex	-0.0587974	0.0138762	-4.23729	2.29806e-05	-0.0859999	-0.0315948
	Educational attainment	-0.0787014	0.0136572	-5.76263	8.69922e-09	-0.105474	-0.0519283		Educational attainment	-0.0797855	0.0139874	-5.70412	1.22843e-08	-0.107206	-0.0523649
	Shiftwork	-0.0122372	0.0103493	-1.18242	0.237088	-0.0325255	0.00805122		Shiftwork	-0.0112452	0.0104231	-1.07888	0.280688	-0.0316785	0.00918799
	Season (dummy variable 1)	0.0307003	0.0164692	1.86411	0.0623556	-0.00158523	0.0629859		Season (dummy variable 1)	0.0323882	0.0168501	1.92214	0.0546383	-0.000644402	0.0654209
	Season (dummy variable 2)	0.020272	0.0185107	1.09515	0.273496	-0.0160158	0.0565598		Season (dummy variable 2)	0.0217102	0.0188012	1.15472	0.248252	-0.0151474	0.0585678
	Season (dummy variable 3)	0.0294335	0.0153823	1.91347	0.0557364	-0.000721393	0.0595885		Season (dummy variable 3)	0.0300806	0.015807	1.90299	0.057092	-0.000907148	0.0610684
	Employment status	-0.0252916	0.0138717	-1.82326	0.068315	-0.0524851	0.00190193		Employment status	-0.0100904	0.014719	-0.685537	0.493033	-0.0389454	0.0187645
	meq_total	-0.0475072	0.0135177	-3.51445	0.000443971	-0.0740068	-0.0210076		meq_total	-0.0408694	0.0137726	-2.96745	0.00301533	-0.0678689	-0.0138699
	Daylight exposure (free days)	0.0747355	0.0136643	5.46941	4.70051e-08	0.0479486	0.101522		Daylight exposure (workdays)	0.0468237	0.0133281	3.51314	0.000446278	0.0206954	0.0729519
	Supplementary Table 125. Assocation between ASRMS and light exposure on freedays with Insomnia Severity Index (ISI)								Supplementary Table 126. Assocation between ASRMS and light exposure on workdays with Insomnia Severity Index (ISI)
	Variable	Estimate	Std. Error	t value	Pr(>|t|)	2.5 %	97.5 %		Variable	Estimate	Std. Error	t value	Pr(>|t|)	2.5 %	97.5 %
	(Intercept)	-0.0182789	0.0133952	-1.36459	0.172431	-0.0445381	0.00798022		(Intercept)	-0.0222874	0.0139305	-1.59991	0.109672	-0.0495961	0.00502123
	Age	-0.131064	0.013901	-9.42836	5.70306e-21	-0.158315	-0.103813		Age	-0.131044	0.014464	-9.06006	1.72921e-19	-0.159399	-0.10269
	Sex	-0.0613136	0.0128881	-4.75739	2.00432e-06	-0.0865785	-0.0360486		Sex	-0.0579739	0.0133822	-4.33217	1.50036e-05	-0.0842078	-0.0317401
	Educational attainment	-0.0736836	0.0130696	-5.63779	1.79625e-08	-0.0993044	-0.0480628		Educational attainment	-0.0751373	0.0135327	-5.55226	2.93981e-08	-0.101666	-0.0486083
	Shiftwork	-0.00620823	0.0100103	-0.620185	0.535158	-0.0258318	0.0134153		Shiftwork	-0.00557124	0.0101009	-0.551561	0.58127	-0.0253725	0.01423
	Season (dummy variable 1)	0.0335312	0.0158767	2.11197	0.0347276	0.00240749	0.064655		Season (dummy variable 1)	0.0346942	0.016345	2.12262	0.0338259	0.00265225	0.0667362
	Season (dummy variable 2)	0.0272346	0.017713	1.53755	0.124208	-0.00748882	0.061958		Season (dummy variable 2)	0.0250202	0.0181832	1.37601	0.16887	-0.0106253	0.0606658
	Season (dummy variable 3)	0.031226	0.0147494	2.11711	0.0342895	0.00231225	0.0601397		Season (dummy variable 3)	0.0297958	0.0152342	1.95585	0.0505285	-6.8616e-05	0.0596603
	Employment status	-0.020957	0.0130141	-1.61033	0.107376	-0.0464691	0.00455507		Employment status	-0.00545562	0.0139366	-0.39146	0.695471	-0.0327763	0.021865
	Insomnia Severity Index (ISI)	0.0659049	0.0125781	5.23966	1.66037e-07	0.0412477	0.0905622		Insomnia Severity Index (ISI)	0.0631427	0.0129671	4.86946	1.14743e-06	0.0377226	0.0885628
	Daylight exposure (free days)	0.0614566	0.0124183	4.94888	7.65582e-07	0.0371126	0.0858006		Daylight exposure (workdays)	0.0455418	0.0126288	3.60618	0.000313238	0.0207848	0.0702987
	Supplementary Table 127. Assocation between ASRMS and light exposure on freedays in 18-24 years olds								Supplementary Table 128. Assocation between ASRMS and light exposure on workdays in 18-24 years olds
	Variable	Estimate	Std. Error	t value	Pr(>|t|)	2.5 %	97.5 %		Variable	Estimate	Std. Error	t value	Pr(>|t|)	2.5 %	97.5 %
	(Intercept)	-0.471588	0.403136	-1.1698	0.242435	-1.26294	0.319758		(Intercept)	-0.372454	0.419513	-0.887824	0.374917	-1.196	0.451094
	Age	-0.509	0.291659	-1.74519	0.0813417	-1.08152	0.0635201		Age	-0.425653	0.302885	-1.40533	0.160334	-1.02025	0.168942
	Sex	-0.0309706	0.0449494	-0.68901	0.491019	-0.119205	0.057264		Sex	-0.0322375	0.0457668	-0.704385	0.48141	-0.122082	0.0576075
	Educational attainment	-0.0207796	0.0316522	-0.656497	0.511696	-0.0829122	0.041353		Educational attainment	-0.0251637	0.0326463	-0.770797	0.441068	-0.0892517	0.0389244
	Shiftwork	-0.0218329	0.0188069	-1.1609	0.246035	-0.0587505	0.0150846		Shiftwork	-0.0198878	0.0191437	-1.03887	0.299197	-0.0574689	0.0176932
	Season (dummy variable 1)	0.086571	0.0404565	2.13985	0.0326728	0.00715585	0.165986		Season (dummy variable 1)	0.0732514	0.0413218	1.77271	0.0766792	-0.00786745	0.15437
	Season (dummy variable 2)	0.0953925	0.0421088	2.26538	0.0237597	0.0127339	0.178051		Season (dummy variable 2)	0.0848482	0.0437097	1.94117	0.052608	-0.000958511	0.170655
	Season (dummy variable 3)	0.0473709	0.0449238	1.05447	0.29199	-0.0408135	0.135555		Season (dummy variable 3)	0.0365975	0.0458704	0.797845	0.425211	-0.0534508	0.126646
	Employment status	0.0506418	0.036306	1.39486	0.163451	-0.020626	0.12191		Employment status	0.0735968	0.0385593	1.90866	0.0566834	-0.00209913	0.149293
	Daylight exposure (free days)	0.0571252	0.0276899	2.06303	0.0394362	0.00277059	0.11148		Daylight exposure (workdays)	0.012723	0.0308323	0.412652	0.679979	-0.0478039	0.0732499
	Supplementary Table 129. Assocation between ASRMS and light exposure on freedays in 18-24 years olds with Chronotype (rMEQ)								Supplementary Table 130. Assocation between ASRMS and light exposure on workdays in 18-24 years olds with Chronotype (rMEQ)
	Variable	Estimate	Std. Error	t value	Pr(>|t|)	2.5 %	97.5 %		Variable	Estimate	Std. Error	t value	Pr(>|t|)	2.5 %	97.5 %
	(Intercept)	-0.733389	0.42304	-1.73362	0.0834118	-1.56392	0.0971424		(Intercept)	-0.572972	0.433489	-1.32177	0.186673	-1.42405	0.278107
	Age	-0.680454	0.304811	-2.23238	0.0258948	-1.27887	-0.0820357		Age	-0.556202	0.312127	-1.78197	0.0751829	-1.16901	0.0566052
	Sex	-0.0136135	0.0467722	-0.29106	0.771089	-0.105439	0.0782118		Sex	-0.0154101	0.0478115	-0.32231	0.747313	-0.10928	0.0784594
	Educational attainment	-0.0171331	0.0331429	-0.516946	0.605351	-0.0822007	0.0479345		Educational attainment	-0.0299128	0.0337487	-0.88634	0.375736	-0.0961725	0.0363468
	Shiftwork	-0.0234984	0.0192606	-1.22003	0.222852	-0.0613117	0.0143149		Shiftwork	-0.0194143	0.0195194	-0.994614	0.320264	-0.0577372	0.0189087
	Season (dummy variable 1)	0.0712525	0.0421468	1.69058	0.0913476	-0.011492	0.153997		Season (dummy variable 1)	0.0663061	0.042741	1.55134	0.121267	-0.0176085	0.150221
	Season (dummy variable 2)	0.0788294	0.0435321	1.81083	0.0705809	-0.00663482	0.164294		Season (dummy variable 2)	0.0754986	0.0445573	1.69441	0.0906271	-0.011982	0.162979
	Season (dummy variable 3)	0.0398828	0.0470472	0.847719	0.396875	-0.0524825	0.132248		Season (dummy variable 3)	0.0370348	0.0478371	0.774185	0.43908	-0.056885	0.130955
	Employment status	0.0641179	0.0392193	1.63485	0.102514	-0.0128793	0.141115		Employment status	0.0801495	0.0408356	1.96274	0.0500686	-2.4055e-05	0.160323
	meq_total	-0.0517565	0.0378243	-1.36834	0.17163	-0.126015	0.0225019		meq_total	-0.042209	0.0382197	-1.10438	0.269805	-0.117247	0.0328287
	Daylight exposure (free days)	0.0619716	0.0311321	1.9906	0.0469005	0.000851557	0.123092		Daylight exposure (workdays)	0.015659	0.0324729	0.482219	0.6298	-0.0480958	0.0794139
	Supplementary Table 131. Assocation between ASRMS and light exposure on freedays in 18-24 years olds with Insomnia Severity Index (ISI)								Supplementary Table 132. Assocation between ASRMS and light exposure on workdays in 18-24 years olds with Insomnia Severity Index (ISI)
	Variable	Estimate	Std. Error	t value	Pr(>|t|)	2.5 %	97.5 %		Variable	Estimate	Std. Error	t value	Pr(>|t|)	2.5 %	97.5 %
	(Intercept)	-0.501571	0.402228	-1.24698	0.212774	-1.29114	0.287993		(Intercept)	-0.381077	0.41846	-0.910664	0.362763	-1.20256	0.440405
	Age	-0.528539	0.290973	-1.81645	0.069681	-1.09971	0.0426358		Age	-0.43014	0.302119	-1.42375	0.154933	-1.02323	0.162951
	Sex	-0.0333434	0.0448366	-0.743664	0.457302	-0.121357	0.05467		Sex	-0.0337141	0.0456549	-0.738455	0.460467	-0.123339	0.0559113
	Educational attainment	-0.00910993	0.0319625	-0.285019	0.775704	-0.0718517	0.0536318		Educational attainment	-0.0147792	0.0329004	-0.449209	0.65341	-0.0793662	0.0498079
	Shiftwork	-0.0201823	0.0187683	-1.07534	0.282552	-0.0570242	0.0166595		Shiftwork	-0.0187733	0.0191015	-0.982819	0.326011	-0.0562715	0.018725
	Season (dummy variable 1)	0.0908352	0.0403863	2.24916	0.0247779	0.0115577	0.170113		Season (dummy variable 1)	0.0772475	0.0412559	1.8724	0.0615374	-0.00374229	0.158237
	Season (dummy variable 2)	0.0971969	0.0419994	2.31424	0.0209107	0.0147529	0.179641		Season (dummy variable 2)	0.0868363	0.0436074	1.99132	0.046805	0.00123037	0.172442
	Season (dummy variable 3)	0.0423365	0.0448519	0.943917	0.345501	-0.0457069	0.13038		Season (dummy variable 3)	0.032004	0.0458005	0.698769	0.484911	-0.0579073	0.121915
	Employment status	0.0559692	0.0362782	1.54278	0.123286	-0.015244	0.127182		Employment status	0.07682	0.0384885	1.99592	0.046301	0.0012629	0.152377
	Insomnia Severity Index (ISI)	0.0789215	0.0340017	2.3211	0.0205357	0.0121768	0.145666		Insomnia Severity Index (ISI)	0.0774937	0.0350765	2.20928	0.0274544	0.00863481	0.146353
	Daylight exposure (free days)	0.0593794	0.0276303	2.14907	0.031933	0.00514169	0.113617		Daylight exposure (workdays)	0.015589	0.0307809	0.506452	0.612687	-0.0448371	0.0760152
	Supplementary Table 133. Assocation between ASRMS and light exposure on freedays in 25-34 years olds								Supplementary Table 134. Assocation between ASRMS and light exposure on workdays in 25-34 years olds
	Variable	Estimate	Std. Error	t value	Pr(>|t|)	2.5 %	97.5 %		Variable	Estimate	Std. Error	t value	Pr(>|t|)	2.5 %	97.5 %
	(Intercept)	0.0149729	0.120082	0.124688	0.900786	-0.22056	0.250506		(Intercept)	0.030371	0.121223	0.250539	0.802203	-0.207403	0.268145
	Age	-0.121111	0.131961	-0.917782	0.35887	-0.379943	0.137721		Age	-0.104298	0.133027	-0.784036	0.433136	-0.365224	0.156629
	Sex	-0.0689637	0.0283809	-2.42994	0.0152096	-0.124631	-0.0132966		Sex	-0.0579554	0.0286594	-2.02221	0.0433218	-0.11417	-0.00174115
	Educational attainment	-0.104228	0.0295857	-3.52293	0.000438666	-0.162258	-0.046198		Educational attainment	-0.109645	0.0300066	-3.65403	0.000266551	-0.168502	-0.0507884
	Shiftwork	-0.0120842	0.0180024	-0.671254	0.502155	-0.0473945	0.0232262		Shiftwork	-0.00986649	0.0180758	-0.54584	0.585253	-0.0453214	0.0255884
	Season (dummy variable 1)	-0.0118344	0.0317429	-0.372819	0.709332	-0.0740959	0.0504271		Season (dummy variable 1)	-0.00910204	0.0322344	-0.28237	0.777696	-0.0723285	0.0541245
	Season (dummy variable 2)	0.0157389	0.0316923	0.496616	0.619527	-0.0464234	0.0779013		Season (dummy variable 2)	0.00924361	0.032077	0.28817	0.773255	-0.0536741	0.0721613
	Season (dummy variable 3)	0.0117148	0.0315565	0.371231	0.710514	-0.0501812	0.0736108		Season (dummy variable 3)	0.00670447	0.0321244	0.208703	0.834707	-0.0563063	0.0697152
	Employment status	-0.0358296	0.0288479	-1.24202	0.214409	-0.0924127	0.0207535		Employment status	-0.023559	0.0299995	-0.785311	0.432388	-0.0824019	0.0352839
	Daylight exposure (free days)	0.0874484	0.0237736	3.67839	0.000242394	0.0408182	0.134079		Daylight exposure (workdays)	0.0915049	0.0251609	3.63679	0.000284879	0.0421528	0.140857
	Supplementary Table 135. Assocation between ASRMS and light exposure on freedays in 25-34 years olds with Chronotype (rMEQ)								Supplementary Table 136. Assocation between ASRMS and light exposure on workdays in 25-34 years olds with Chronotype (rMEQ)
	Variable	Estimate	Std. Error	t value	Pr(>|t|)	2.5 %	97.5 %		Variable	Estimate	Std. Error	t value	Pr(>|t|)	2.5 %	97.5 %
	(Intercept)	0.021908	0.123296	0.177687	0.858993	-0.219941	0.263757		(Intercept)	0.0224669	0.124115	0.181017	0.856379	-0.22099	0.265924
	Age	-0.0983346	0.135738	-0.724442	0.468906	-0.36459	0.16792		Age	-0.0933377	0.136492	-0.683832	0.494187	-0.361073	0.174398
	Sex	-0.0747712	0.0296449	-2.52223	0.0117631	-0.132921	-0.0166219		Sex	-0.0612401	0.0298605	-2.05087	0.040453	-0.119813	-0.00266726
	Educational attainment	-0.112963	0.0310487	-3.63825	0.000283705	-0.173866	-0.05206		Educational attainment	-0.106784	0.0310719	-3.43669	0.00060497	-0.167733	-0.0458354
	Shiftwork	-0.0194389	0.0185895	-1.0457	0.295868	-0.0559028	0.0170249		Shiftwork	-0.0191472	0.0186261	-1.02798	0.304125	-0.0556831	0.0173887
	Season (dummy variable 1)	-0.0240529	0.0326175	-0.737422	0.46098	-0.0880331	0.0399274		Season (dummy variable 1)	-0.0227077	0.03286	-0.691045	0.489644	-0.0871641	0.0417487
	Season (dummy variable 2)	0.00745106	0.0336553	0.221394	0.824816	-0.0585648	0.073467		Season (dummy variable 2)	0.00581936	0.0337464	0.172444	0.863112	-0.0603759	0.0720146
	Season (dummy variable 3)	0.0117248	0.0325507	0.360201	0.718747	-0.0521244	0.075574		Season (dummy variable 3)	0.00380196	0.0329021	0.115554	0.908022	-0.060737	0.0683409
	Employment status	-0.0233532	0.0314097	-0.743504	0.457292	-0.0849643	0.0382579		Employment status	-0.00264377	0.0322618	-0.0819473	0.9347	-0.0659268	0.0606393
	meq_total	-0.0373933	0.0276903	-1.35041	0.177086	-0.0917086	0.0169221		meq_total	-0.0414432	0.0278647	-1.4873	0.137146	-0.0961012	0.0132147
	Daylight exposure (free days)	0.0953887	0.0257014	3.71142	0.000213561	0.0449745	0.145803		Daylight exposure (workdays)	0.10149	0.0267631	3.79216	0.000155272	0.0489929	0.153987
	Supplementary Table 137. Assocation between ASRMS and light exposure on freedays in 25-34 years olds with Insomnia Severity Index (ISI)								Supplementary Table 138. Assocation between ASRMS and light exposure on workdays in 25-34 years olds with Insomnia Severity Index (ISI)
	Variable	Estimate	Std. Error	t value	Pr(>|t|)	2.5 %	97.5 %		Variable	Estimate	Std. Error	t value	Pr(>|t|)	2.5 %	97.5 %
	(Intercept)	0.00690309	0.119816	0.0576141	0.954063	-0.228108	0.241914		(Intercept)	0.0249607	0.12093	0.206406	0.8365	-0.212239	0.26216
	Age	-0.121871	0.131635	-0.925823	0.354676	-0.380064	0.136323		Age	-0.103486	0.132691	-0.779903	0.435564	-0.363755	0.156782
	Sex	-0.0733073	0.0283477	-2.586	0.00979636	-0.128909	-0.0177052		Sex	-0.0621972	0.0286218	-2.17307	0.0299224	-0.118338	-0.00605671
	Educational attainment	-0.0894534	0.0299199	-2.98977	0.00283405	-0.148139	-0.0307677		Educational attainment	-0.096147	0.0302654	-3.1768	0.00151777	-0.155511	-0.0367827
	Shiftwork	-0.0147347	0.0179796	-0.819522	0.412609	-0.0500004	0.0205311		Shiftwork	-0.0126521	0.0180539	-0.700798	0.483532	-0.0480642	0.0227599
	Season (dummy variable 1)	-0.0139749	0.0316725	-0.441232	0.659104	-0.0760985	0.0481486		Season (dummy variable 1)	-0.0115557	0.0321633	-0.359283	0.719432	-0.0746429	0.0515314
	Season (dummy variable 2)	0.0145039	0.0316168	0.458741	0.646482	-0.0475103	0.0765181		Season (dummy variable 2)	0.00684255	0.0320059	0.21379	0.830738	-0.0559358	0.0696209
	Season (dummy variable 3)	0.0145265	0.0314926	0.461269	0.644668	-0.047244	0.0762971		Season (dummy variable 3)	0.00913227	0.0320534	0.284908	0.775752	-0.0537393	0.0720039
	Employment status	-0.0226856	0.0291076	-0.77937	0.435876	-0.0797781	0.0344069		Employment status	-0.0111326	0.0302076	-0.368536	0.712523	-0.0703836	0.0481185
	Insomnia Severity Index (ISI)	0.0791848	0.026367	3.00318	0.00271275	0.0274678	0.130902		Insomnia Severity Index (ISI)	0.0802304	0.0266736	3.00786	0.00267238	0.0279112	0.13255
	Daylight exposure (free days)	0.091598	0.0237551	3.85593	0.000119808	0.045004	0.138192		Daylight exposure (workdays)	0.0971641	0.0251678	3.86066	0.000117625	0.0477985	0.14653
	Supplementary Table 139. Assocation between ASRMS and light exposure on freedays in 35-64 years olds								Supplementary Table 140. Assocation between ASRMS and light exposure on workdays in 35-64 years olds
	Variable	Estimate	Std. Error	t value	Pr(>|t|)	2.5 %	97.5 %		Variable	Estimate	Std. Error	t value	Pr(>|t|)	2.5 %	97.5 %
	(Intercept)	-0.052263	0.0222974	-2.34391	0.0191381	-0.0959801	-0.00854594		(Intercept)	-0.0515915	0.022935	-2.24947	0.0245471	-0.0965594	-0.00662361
	Age	-0.11998	0.0317466	-3.7793	0.00015987	-0.182224	-0.0577365		Age	-0.119839	0.0326244	-3.67328	0.000243195	-0.183804	-0.0558728
	Sex	-0.064405	0.0166739	-3.86262	0.000114193	-0.0970965	-0.0317135		Sex	-0.0601014	0.0173202	-3.47002	0.000526969	-0.0940606	-0.0261423
	Educational attainment	-0.0902403	0.018286	-4.93494	8.38842e-07	-0.126092	-0.0543881		Educational attainment	-0.090666	0.0189244	-4.79096	1.73175e-06	-0.127771	-0.0535615
	Shiftwork	0.010538	0.0164337	0.641244	0.521406	-0.0216826	0.0427586		Shiftwork	0.0108355	0.0165069	0.656426	0.511595	-0.021529	0.0432001
	Season (dummy variable 1)	0.0407605	0.0222279	1.83375	0.0667753	-0.00282043	0.0843414		Season (dummy variable 1)	0.0394734	0.0228405	1.72822	0.0840402	-0.00530922	0.0842561
	Season (dummy variable 2)	0.0121989	0.0266545	0.457667	0.64722	-0.0400608	0.0644586		Season (dummy variable 2)	0.0155728	0.0273188	0.570042	0.568688	-0.0379903	0.0691359
	Season (dummy variable 3)	0.0322578	0.0194222	1.66088	0.0968273	-0.00582201	0.0703377		Season (dummy variable 3)	0.0323819	0.0199902	1.61989	0.10535	-0.00681229	0.0715761
	Employment status	-0.0259043	0.0179288	-1.44484	0.148592	-0.0610562	0.00924764		Employment status	-0.0145842	0.0190814	-0.764312	0.444735	-0.0519966	0.0228282
	Daylight exposure (free days)	0.0401012	0.0178339	2.2486	0.0245993	0.00513552	0.0750669		Daylight exposure (workdays)	0.0280086	0.0172552	1.6232	0.104641	-0.00582313	0.0618403
	Supplementary Table 141. Assocation between ASRMS and light exposure on freedays in 35-64 years olds with Chronotype (rMEQ)								Supplementary Table 142. Assocation between ASRMS and light exposure on workdays in 35-64 years olds with Chronotype (rMEQ)
	Variable	Estimate	Std. Error	t value	Pr(>|t|)	2.5 %	97.5 %		Variable	Estimate	Std. Error	t value	Pr(>|t|)	2.5 %	97.5 %
	(Intercept)	-0.0593018	0.0232708	-2.54834	0.010869	-0.104929	-0.013675		(Intercept)	-0.0553997	0.0238713	-2.32077	0.0203629	-0.102204	-0.00859488
	Age	-0.107897	0.0334126	-3.22925	0.00125344	-0.173409	-0.0423857		Age	-0.108808	0.0342031	-3.18123	0.00148077	-0.175871	-0.0417453
	Sex	-0.0658261	0.0173292	-3.79856	0.000148185	-0.0998033	-0.0318489		Sex	-0.0612613	0.0178972	-3.42296	0.000627333	-0.0963526	-0.02617
	Educational attainment	-0.082947	0.0190996	-4.34287	1.44898e-05	-0.120395	-0.0454987		Educational attainment	-0.0839761	0.0196271	-4.27857	1.93697e-05	-0.122459	-0.0454928
	Shiftwork	-0.000515259	0.0171106	-0.0301135	0.975978	-0.0340637	0.0330332		Shiftwork	0.000755993	0.0171915	0.0439747	0.964927	-0.0329517	0.0344637
	Season (dummy variable 1)	0.0451186	0.0230173	1.9602	0.0500567	-1.11642e-05	0.0902483		Season (dummy variable 1)	0.0440861	0.0235724	1.87024	0.0615425	-0.00213265	0.0903049
	Season (dummy variable 2)	0.00442503	0.0276413	0.160088	0.872822	-0.0497709	0.058621		Season (dummy variable 2)	0.00918686	0.0279914	0.328202	0.74278	-0.0456964	0.0640701
	Season (dummy variable 3)	0.0297392	0.0202959	1.46528	0.142941	-0.0100548	0.0695333		Season (dummy variable 3)	0.0335348	0.0207913	1.61292	0.106862	-0.00723117	0.0743007
	Employment status	-0.0226215	0.0191257	-1.18278	0.236982	-0.0601209	0.014878		Employment status	-0.0148973	0.0202385	-0.736086	0.461733	-0.0545792	0.0247847
	meq_total	-0.0577133	0.018126	-3.184	0.00146618	-0.0932528	-0.0221738		meq_total	-0.0483519	0.0184349	-2.62284	0.00876189	-0.0844975	-0.0122063
	Daylight exposure (free days)	0.0664805	0.019564	3.3981	0.000686655	0.0281216	0.104839		Daylight exposure (workdays)	0.0337071	0.0181445	1.8577	0.0633045	-0.00186915	0.0692834
	Supplementary Table 143. Assocation between ASRMS and light exposure on freedays in 35-64 years olds with Insomnia Severity Index (ISI)								Supplementary Table 144. Assocation between ASRMS and light exposure on workdays in 35-64 years olds with Insomnia Severity Index (ISI)
	Variable	Estimate	Std. Error	t value	Pr(>|t|)	2.5 %	97.5 %		Variable	Estimate	Std. Error	t value	Pr(>|t|)	2.5 %	97.5 %
	(Intercept)	-0.0554107	0.0222734	-2.48775	0.0129013	-0.0990808	-0.0117406		(Intercept)	-0.0549899	0.0229209	-2.39912	0.0164889	-0.0999302	-0.0100496
	Age	-0.107662	0.0318633	-3.37887	0.000735753	-0.170134	-0.0451895		Age	-0.107909	0.0327621	-3.29371	0.000999001	-0.172145	-0.0436732
	Sex	-0.0643076	0.0166439	-3.86373	0.000113678	-0.0969403	-0.0316749		Sex	-0.0595828	0.0172937	-3.44534	0.000577331	-0.0934902	-0.0256755
	Educational attainment	-0.0837261	0.0183375	-4.56585	5.14474e-06	-0.119679	-0.047773		Educational attainment	-0.0839877	0.0189968	-4.42116	1.01283e-05	-0.121234	-0.0467413
	Shiftwork	0.00832224	0.016415	0.506989	0.612194	-0.0238617	0.0405062		Shiftwork	0.00886654	0.0164912	0.537653	0.590853	-0.0234673	0.0412004
	Season (dummy variable 1)	0.0405167	0.022188	1.82606	0.0679251	-0.00298589	0.0840194		Season (dummy variable 1)	0.0392047	0.0228048	1.71914	0.0856813	-0.0055081	0.0839175
	Season (dummy variable 2)	0.0110009	0.0266084	0.413438	0.679311	-0.0411685	0.0631704		Season (dummy variable 2)	0.0143042	0.0272785	0.524374	0.600053	-0.0391801	0.0677884
	Season (dummy variable 3)	0.0329482	0.0193881	1.6994	0.0893315	-0.00506484	0.0709612		Season (dummy variable 3)	0.033225	0.0199604	1.66454	0.096097	-0.00591081	0.0723609
	Employment status	-0.0188893	0.0179964	-1.04962	0.293965	-0.0541736	0.016395		Employment status	-0.00558965	0.0192347	-0.290603	0.771373	-0.0433025	0.0321232
	Insomnia Severity Index (ISI)	0.0627163	0.0169217	3.70626	0.000213574	0.029539	0.0958937		Insomnia Severity Index (ISI)	0.0590439	0.017381	3.39704	0.000689128	0.0249655	0.0931223
	Daylight exposure (free days)	0.0491331	0.0179678	2.73451	0.00627849	0.0139048	0.0843613		Daylight exposure (workdays)	0.0334315	0.0173019	1.93224	0.0534138	-0.000491887	0.067355
	Supplementary Table 145. Assocation between ASRMS and light exposure on freedays in 65+ years olds								Supplementary Table 146. Assocation between ASRMS and light exposure on workdays in 65+ years olds
	Variable	Estimate	Std. Error	t value	Pr(>|t|)	2.5 %	97.5 %		Variable	Estimate	Std. Error	t value	Pr(>|t|)	2.5 %	97.5 %
	(Intercept)	-0.0266641	0.332809	-0.0801182	0.936183	-0.680903	0.627575		(Intercept)	-0.100176	0.376209	-0.266278	0.790194	-0.840289	0.639936
	Age	-0.0837615	0.192303	-0.43557	0.66338	-0.461793	0.29427		Age	-0.0418874	0.21927	-0.191031	0.848621	-0.473256	0.389481
	Sex	-0.0481781	0.0399099	-1.20717	0.228067	-0.126633	0.0302772		Sex	-0.0710396	0.0455211	-1.56058	0.119595	-0.160593	0.0185137
	Educational attainment	-0.0246314	0.0398317	-0.618388	0.536666	-0.102933	0.0536701		Educational attainment	-0.0299684	0.0443676	-0.675457	0.499866	-0.117252	0.0573155
	Shiftwork	-0.144886	0.0622532	-2.32737	0.0204353	-0.267264	-0.0225082		Shiftwork	-0.136033	0.0629195	-2.16201	0.0313469	-0.259813	-0.0122516
	Season (dummy variable 1)	-0.00677386	0.0640213	-0.105806	0.915788	-0.132628	0.11908		Season (dummy variable 1)	0.0617975	0.0735723	0.839956	0.40155	-0.0829405	0.206536
	Season (dummy variable 2)	-0.0172952	0.0772392	-0.223917	0.822934	-0.169133	0.134542		Season (dummy variable 2)	-0.0222549	0.0841638	-0.264424	0.791621	-0.187829	0.14332
	Season (dummy variable 3)	0.0704215	0.0483275	1.45717	0.145839	-0.0245811	0.165424		Season (dummy variable 3)	0.0651095	0.0542994	1.19908	0.231369	-0.0417132	0.171932
	Employment status	-0.000611424	0.0416835	-0.0146683	0.988304	-0.0825533	0.0813304		Employment status	-0.0151361	0.0469986	-0.322054	0.747619	-0.107596	0.0773238
	Daylight exposure (free days)	-0.00942734	0.0557521	-0.169094	0.865807	-0.119025	0.100171		Daylight exposure (workdays)	-0.0609576	0.0591077	-1.0313	0.303168	-0.17724	0.0553244
	Supplementary Table 147. Assocation between ASRMS and light exposure on freedays in 65+ years olds with Chronotype (rMEQ)								Supplementary Table 148. Assocation between ASRMS and light exposure on workdays in 65+ years olds with Chronotype (rMEQ)
	Variable	Estimate	Std. Error	t value	Pr(>|t|)	2.5 %	97.5 %		Variable	Estimate	Std. Error	t value	Pr(>|t|)	2.5 %	97.5 %
	(Intercept)	-0.0258916	0.352574	-0.0734361	0.941499	-0.719216	0.667433		(Intercept)	0.00710088	0.401483	0.0176866	0.985901	-0.78301	0.797212
	Age	-0.103781	0.205496	-0.505027	0.613844	-0.507883	0.30032		Age	-0.124013	0.236328	-0.524748	0.60015	-0.589103	0.341078
	Sex	-0.0487899	0.0416483	-1.17147	0.24217	-0.13069	0.0331101		Sex	-0.0779282	0.0467962	-1.66527	0.0969137	-0.170022	0.0141659
	Educational attainment	-0.00639978	0.0430547	-0.148643	0.881917	-0.0910655	0.0782659		Educational attainment	-0.018654	0.0468516	-0.398152	0.690805	-0.110857	0.0735492
	Shiftwork	-0.145272	0.0612328	-2.37245	0.0181867	-0.265684	-0.0248596		Shiftwork	-0.136252	0.0623418	-2.18556	0.0296288	-0.258939	-0.013564
	Season (dummy variable 1)	0.0109827	0.0685958	0.160108	0.872884	-0.123909	0.145874		Season (dummy variable 1)	0.06782	0.0774484	0.875679	0.381912	-0.0845973	0.220237
	Season (dummy variable 2)	-0.010992	0.0761873	-0.144276	0.885362	-0.160812	0.138828		Season (dummy variable 2)	-0.0147438	0.0838822	-0.175768	0.860596	-0.179823	0.150335
	Season (dummy variable 3)	0.0758819	0.0496996	1.52681	0.127672	-0.0218508	0.173615		Season (dummy variable 3)	0.0806177	0.0559251	1.44153	0.150489	-0.029442	0.190677
	Employment status	-0.037123	0.043191	-0.859508	0.390623	-0.122057	0.0478107		Employment status	-0.0387544	0.0486521	-0.796562	0.426342	-0.134501	0.0569922
	meq_total	0.00406947	0.0508514	0.0800267	0.93626	-0.0959281	0.104067		meq_total	0.0206994	0.0567692	0.364624	0.715651	-0.0910214	0.13242
	Daylight exposure (free days)	0.0776552	0.0718221	1.08122	0.280313	-0.0635806	0.218891		Daylight exposure (workdays)	-0.0556761	0.0662338	-0.840599	0.401249	-0.186023	0.074671
	Supplementary Table 149. Assocation between ASRMS and light exposure on freedays in 65+ years olds with Insomnia Severity Index (ISI)								Supplementary Table 150. Assocation between ASRMS and light exposure on workdays in 65+ years olds with Insomnia Severity Index (ISI)
	Variable	Estimate	Std. Error	t value	Pr(>|t|)	2.5 %	97.5 %		Variable	Estimate	Std. Error	t value	Pr(>|t|)	2.5 %	97.5 %
	(Intercept)	-0.0163765	0.332933	-0.0491887	0.960793	-0.670864	0.638111		(Intercept)	-0.097126	0.376804	-0.257763	0.796754	-0.838417	0.644165
	Age	-0.0821141	0.192295	-0.427022	0.66959	-0.460132	0.295904		Age	-0.0411354	0.219573	-0.187343	0.851509	-0.473104	0.390833
	Sex	-0.0423097	0.0403105	-1.04959	0.294529	-0.121553	0.0369337		Sex	-0.0686545	0.0460468	-1.49097	0.136941	-0.159243	0.0219339
	Educational attainment	-0.0217352	0.0399275	-0.544367	0.586488	-0.100226	0.0567552		Educational attainment	-0.0281193	0.044714	-0.62887	0.529877	-0.116086	0.0598472
	Shiftwork	-0.144646	0.0622488	-2.32367	0.0206362	-0.267016	-0.0222754		Shiftwork	-0.135793	0.063007	-2.1552	0.0318823	-0.259747	-0.0118383
	Season (dummy variable 1)	-0.010669	0.0641277	-0.166371	0.867948	-0.136733	0.115395		Season (dummy variable 1)	0.059486	0.0739416	0.8045	0.421698	-0.0859802	0.204952
	Season (dummy variable 2)	-0.0243823	0.0775384	-0.314455	0.753337	-0.176809	0.128045		Season (dummy variable 2)	-0.0255937	0.0847699	-0.30192	0.762907	-0.192363	0.141175
	Season (dummy variable 3)	0.0646517	0.0486466	1.32901	0.184592	-0.0309789	0.160282		Season (dummy variable 3)	0.063723	0.0545042	1.16914	0.243206	-0.0435037	0.17095
	Employment status	-0.00152776	0.0416897	-0.0366459	0.970785	-0.0834824	0.0804269		Employment status	-0.0150195	0.0470625	-0.319139	0.749827	-0.107606	0.0775672
	Insomnia Severity Index (ISI)	0.0489719	0.0474901	1.0312	0.303061	-0.0443854	0.142329		Insomnia Severity Index (ISI)	0.0191327	0.0523523	0.365461	0.715006	-0.0838606	0.122126
	Daylight exposure (free days)	0.00323493	0.0570841	0.0566695	0.954836	-0.108982	0.115452		Daylight exposure (workdays)	-0.0568366	0.0602512	-0.943327	0.346217	-0.17537	0.0616964
	Supplementary Table 151. Assocation between CAPE and light exposure on freedays								Supplementary Table 152. Assocation between CAPE and light exposure on workdays
	Variable	Estimate	Std. Error	t value	Pr(>|t|)	2.5 %	97.5 %		Variable	Estimate	Std. Error	t value	Pr(>|t|)	2.5 %	97.5 %
	(Intercept)	0.00585308	0.0131249	0.445952	0.655647	-0.0198761	0.0315823		(Intercept)	0.00669781	0.0135817	0.493151	0.621924	-0.0199271	0.0333227
	Age	-0.23182	0.0135609	-17.0948	4.2882e-64	-0.258404	-0.205237		Age	-0.22976	0.0140488	-16.3544	7.28205e-59	-0.2573	-0.202219
	Sex	-0.0960691	0.012632	-7.60522	3.25507e-14	-0.120832	-0.0713062		Sex	-0.0995293	0.0130497	-7.62693	2.77526e-14	-0.125111	-0.0739472
	Educational attainment	-0.145289	0.0127314	-11.4119	7.1041e-30	-0.170247	-0.120331		Educational attainment	-0.148976	0.0131115	-11.3622	1.28482e-29	-0.174679	-0.123272
	Shiftwork	-0.00317407	0.00981017	-0.323549	0.74629	-0.0224053	0.0160572		Shiftwork	-0.00154155	0.00984813	-0.156533	0.875618	-0.0208474	0.0177643
	Season (dummy variable 1)	-0.000423973	0.0155614	-0.0272452	0.978265	-0.0309295	0.0300816		Season (dummy variable 1)	0.0024022	0.0159388	0.150714	0.880206	-0.0288435	0.0336479
	Season (dummy variable 2)	0.0162504	0.0173599	0.936087	0.349264	-0.0177809	0.0502817		Season (dummy variable 2)	0.0150952	0.0177296	0.851412	0.394574	-0.0196611	0.0498514
	Season (dummy variable 3)	-0.00043142	0.0144564	-0.0298428	0.976193	-0.0287709	0.027908		Season (dummy variable 3)	0.000864872	0.0148556	0.0582185	0.953576	-0.0282574	0.0299872
	Employment status	-0.0560643	0.0127033	-4.41337	1.03454e-05	-0.080967	-0.0311615		Employment status	-0.0603764	0.0135129	-4.46805	8.03728e-06	-0.0868665	-0.0338862
	Daylight exposure (free days)	-0.015041	0.0121053	-1.24251	0.214092	-0.0387716	0.00868946		Daylight exposure (workdays)	0.0141031	0.0122676	1.14962	0.250345	-0.00994578	0.038152
	Supplementary Table 153. Assocation between CAPE and light exposure on freedays with Chronotype (rMEQ)								Supplementary Table 154. Assocation between CAPE and light exposure on workdays with Chronotype (rMEQ)
	Variable	Estimate	Std. Error	t value	Pr(>|t|)	2.5 %	97.5 %		Variable	Estimate	Std. Error	t value	Pr(>|t|)	2.5 %	97.5 %
	(Intercept)	0.00337073	0.0136046	0.247764	0.804325	-0.0232992	0.0300407		(Intercept)	0.00399765	0.0140231	0.285076	0.775596	-0.023493	0.0314883
	Age	-0.217556	0.0144739	-15.031	3.84821e-50	-0.24593	-0.189182		Age	-0.217998	0.0149185	-14.6125	1.68137e-47	-0.247244	-0.188752
	Sex	-0.0989679	0.0130643	-7.57546	4.1295e-14	-0.124579	-0.0733572		Sex	-0.0977319	0.0134295	-7.2774	3.86445e-13	-0.124059	-0.071405
	Educational attainment	-0.14099	0.0132785	-10.6179	4.22465e-26	-0.16702	-0.114959		Educational attainment	-0.145463	0.0135371	-10.7455	1.12096e-26	-0.172001	-0.118925
	Shiftwork	-0.00900424	0.0100623	-0.894846	0.370906	-0.0287301	0.0107216		Shiftwork	-0.00779143	0.0100876	-0.772378	0.439923	-0.027567	0.0119841
	Season (dummy variable 1)	-0.00737637	0.0160125	-0.460663	0.645058	-0.0387668	0.024014		Season (dummy variable 1)	-0.00477314	0.0163077	-0.292692	0.769768	-0.0367425	0.0271962
	Season (dummy variable 2)	0.0149957	0.0179975	0.833209	0.40476	-0.020286	0.0502774		Season (dummy variable 2)	0.0144987	0.0181961	0.796801	0.4256	-0.0211726	0.0501699
	Season (dummy variable 3)	-0.00598923	0.0149558	-0.400462	0.688831	-0.0353081	0.0233296		Season (dummy variable 3)	-0.00376484	0.0152982	-0.246097	0.805616	-0.0337552	0.0262255
	Employment status	-0.0573351	0.0134871	-4.25112	2.1598e-05	-0.0837746	-0.0308955		Employment status	-0.0585301	0.0142453	-4.10874	4.03405e-05	-0.0864563	-0.030604
	meq_total	-0.0350736	0.0131429	-2.66863	0.00763686	-0.0608385	-0.00930869		meq_total	-0.0326829	0.0133293	-2.45196	0.0142377	-0.0588133	-0.00655245
	Daylight exposure (free days)	-0.00179705	0.0132854	-0.135265	0.892407	-0.0278413	0.0242472		Daylight exposure (workdays)	0.0258974	0.0128991	2.00769	0.0447235	0.000610235	0.0511846
	Supplementary Table 155. Assocation between CAPE and light exposure on freedays with Insomnia Severity Index (ISI)								Supplementary Table 156. Assocation between CAPE and light exposure on workdays with Insomnia Severity Index (ISI)
	Variable	Estimate	Std. Error	t value	Pr(>|t|)	2.5 %	97.5 %		Variable	Estimate	Std. Error	t value	Pr(>|t|)	2.5 %	97.5 %
	(Intercept)	0.0104789	0.0129326	0.810265	0.417818	-0.0148734	0.0358312		(Intercept)	0.0103488	0.013379	0.773513	0.439249	-0.0158787	0.0365763
	Age	-0.213613	0.013421	-15.9163	5.78965e-56	-0.239923	-0.187303		Age	-0.212812	0.0138914	-15.3198	5.27965e-52	-0.240044	-0.18558
	Sex	-0.0967667	0.012443	-7.7768	8.61866e-15	-0.121159	-0.0723742		Sex	-0.0994226	0.0128524	-7.73571	1.19677e-14	-0.124618	-0.0742273
	Educational attainment	-0.12574	0.0126182	-9.96493	3.20784e-23	-0.150476	-0.101004		Educational attainment	-0.128764	0.012997	-9.90724	5.78496e-23	-0.154243	-0.103286
	Shiftwork	-0.00538717	0.0096646	-0.557412	0.577265	-0.024333	0.0135587		Shiftwork	-0.00407496	0.00970098	-0.420057	0.674459	-0.0230923	0.0149424
	Season (dummy variable 1)	-0.000921294	0.0153284	-0.0601035	0.952075	-0.0309702	0.0291276		Season (dummy variable 1)	0.00166751	0.0156979	0.106225	0.915407	-0.0291059	0.0324409
	Season (dummy variable 2)	0.0133579	0.0171013	0.781104	0.43477	-0.0201664	0.0468821		Season (dummy variable 2)	0.0115993	0.0174633	0.664206	0.506584	-0.0226351	0.0458336
	Season (dummy variable 3)	-0.000573644	0.01424	-0.040284	0.967868	-0.0284888	0.0273416		Season (dummy variable 3)	0.00154129	0.0146311	0.105343	0.916107	-0.0271408	0.0302234
	Employment status	-0.0401354	0.0125647	-3.1943	0.00140855	-0.0647664	-0.0155043		Employment status	-0.040796	0.0133848	-3.04792	0.00231424	-0.067035	-0.0145569
	Insomnia Severity Index (ISI)	0.170067	0.0121437	14.0045	6.51837e-44	0.146261	0.193873		Insomnia Severity Index (ISI)	0.170926	0.0124537	13.7249	3.0716e-42	0.146513	0.19534
	Daylight exposure (free days)	0.00246212	0.0119894	0.205357	0.8373	-0.0210412	0.0259654		Daylight exposure (workdays)	0.0286985	0.0121288	2.36614	0.018006	0.00492169	0.0524754
	Supplementary Table 157. Assocation between CAPE and light exposure on freedays in 18-24 years olds								Supplementary Table 158. Assocation between CAPE and light exposure on workdays in 18-24 years olds
	Variable	Estimate	Std. Error	t value	Pr(>|t|)	2.5 %	97.5 %		Variable	Estimate	Std. Error	t value	Pr(>|t|)	2.5 %	97.5 %
	(Intercept)	-1.25474	0.500513	-2.50691	0.012379	-2.23724	-0.272249		(Intercept)	-1.18722	0.516178	-2.30003	0.0217178	-2.20053	-0.173914
	Age	-1.17347	0.362109	-3.24065	0.00124257	-1.88428	-0.462659		Age	-1.11328	0.372676	-2.98726	0.00290579	-1.84488	-0.38168
	Sex	0.0109925	0.0558069	0.196975	0.843898	-0.098555	0.12054		Sex	0.0029029	0.0563124	0.05155	0.958901	-0.107644	0.11345
	Educational attainment	-0.207326	0.0392978	-5.27577	1.70933e-07	-0.284467	-0.130185		Educational attainment	-0.224926	0.0401687	-5.59953	3.00761e-08	-0.303781	-0.146071
	Shiftwork	-0.014836	0.0233497	-0.635383	0.525363	-0.0606709	0.0309989		Shiftwork	-0.0109203	0.0235548	-0.463613	0.643058	-0.0571608	0.0353202
	Season (dummy variable 1)	-0.0517617	0.0502287	-1.03052	0.303082	-0.150359	0.0468361		Season (dummy variable 1)	-0.0417447	0.0508432	-0.821049	0.411877	-0.141555	0.0580656
	Season (dummy variable 2)	0.0161866	0.0522801	0.309613	0.756937	-0.086438	0.118811		Season (dummy variable 2)	-0.00441009	0.0537813	-0.0820005	0.934668	-0.109988	0.101168
	Season (dummy variable 3)	0.0195981	0.0557751	0.351378	0.725399	-0.089887	0.129083		Season (dummy variable 3)	0.0258665	0.0564399	0.458301	0.646867	-0.0849308	0.136664
	Employment status	-0.00126168	0.0450756	-0.0279903	0.977677	-0.089744	0.0872207		Employment status	0.0130862	0.0474442	0.275823	0.782759	-0.0800516	0.106224
	Daylight exposure (free days)	0.0323503	0.0343783	0.941009	0.346988	-0.0351335	0.0998341		Daylight exposure (workdays)	0.0385862	0.0379366	1.01712	0.309421	-0.0358874	0.11306
	Supplementary Table 159. Assocation between CAPE and light exposure on freedays in 18-24 years olds with Chronotype (rMEQ)								Supplementary Table 160. Assocation between CAPE and light exposure on workdays in 18-24 years olds with Chronotype (rMEQ)
	Variable	Estimate	Std. Error	t value	Pr(>|t|)	2.5 %	97.5 %		Variable	Estimate	Std. Error	t value	Pr(>|t|)	2.5 %	97.5 %
	(Intercept)	-1.56787	0.519872	-3.01589	0.00265196	-2.58851	-0.547238		(Intercept)	-1.3121	0.528197	-2.4841	0.0132183	-2.34912	-0.275074
	Age	-1.36783	0.37458	-3.65162	0.000279361	-2.10322	-0.632433		Age	-1.17476	0.38032	-3.08887	0.00208786	-1.92145	-0.428069
	Sex	0.00164175	0.0574781	0.0285631	0.977221	-0.111202	0.114485		Sex	-0.000693883	0.0582573	-0.0119107	0.9905	-0.115072	0.113684
	Educational attainment	-0.193367	0.0407291	-4.74764	2.48114e-06	-0.273328	-0.113406		Educational attainment	-0.22037	0.0411221	-5.35892	1.13417e-07	-0.301106	-0.139634
	Shiftwork	-0.0191339	0.0236692	-0.808387	0.419133	-0.0656025	0.0273347		Shiftwork	-0.0173374	0.023784	-0.728955	0.46627	-0.0640331	0.0293582
	Season (dummy variable 1)	-0.041035	0.051794	-0.792272	0.428461	-0.142719	0.0606494		Season (dummy variable 1)	-0.0361834	0.052079	-0.694778	0.487423	-0.138431	0.0660647
	Season (dummy variable 2)	0.026476	0.0534964	0.494912	0.620813	-0.0785506	0.131503		Season (dummy variable 2)	0.0169292	0.0542922	0.311817	0.755272	-0.0896639	0.123522
	Season (dummy variable 3)	0.0382759	0.0578161	0.662029	0.508163	-0.0752313	0.151783		Season (dummy variable 3)	0.0480172	0.0582885	0.823786	0.410339	-0.066422	0.162457
	Employment status	-0.0113961	0.0481964	-0.236452	0.813149	-0.106018	0.0832253		Employment status	0.00350178	0.0497573	0.0703772	0.943913	-0.094188	0.101192
	meq_total	-0.0470367	0.0464821	-1.01193	0.311909	-0.138293	0.0442191		meq_total	-0.0469878	0.0465698	-1.00898	0.313332	-0.13842	0.0444439
	Daylight exposure (free days)	0.0708344	0.0382581	1.85149	0.0645067	-0.00427575	0.145945		Daylight exposure (workdays)	0.0679388	0.0395675	1.71703	0.0864107	-0.00974508	0.145623
	Supplementary Table 161. Assocation between CAPE and light exposure on freedays in 18-24 years olds with Insomnia Severity Index (ISI)								Supplementary Table 162. Assocation between CAPE and light exposure on workdays in 18-24 years olds with Insomnia Severity Index (ISI)
	Variable	Estimate	Std. Error	t value	Pr(>|t|)	2.5 %	97.5 %		Variable	Estimate	Std. Error	t value	Pr(>|t|)	2.5 %	97.5 %
	(Intercept)	-1.33409	0.4933	-2.70441	0.00699015	-2.30242	-0.365749		(Intercept)	-1.212	0.507424	-2.38854	0.0171598	-2.20813	-0.215875
	Age	-1.22517	0.356855	-3.43325	0.000627515	-1.92567	-0.524675		Age	-1.12618	0.366348	-3.07406	0.00218763	-1.84536	-0.406994
	Sex	0.0047137	0.0549885	0.0857216	0.931709	-0.103228	0.112655		Sex	-0.00134036	0.055361	-0.0242112	0.980691	-0.11002	0.107339
	Educational attainment	-0.176445	0.0391994	-4.50122	7.77582e-06	-0.253393	-0.0994975		Educational attainment	-0.195084	0.039895	-4.88994	1.23261e-06	-0.273402	-0.116766
	Shiftwork	-0.0104682	0.0230178	-0.454785	0.649389	-0.0556517	0.0347154		Shiftwork	-0.00771756	0.0231624	-0.333193	0.739081	-0.0531878	0.0377527
	Season (dummy variable 1)	-0.0404777	0.0495306	-0.817227	0.414046	-0.137705	0.0567497		Season (dummy variable 1)	-0.0302613	0.0500268	-0.6049	0.545427	-0.128469	0.0679468
	Season (dummy variable 2)	0.0209614	0.0515089	0.406948	0.684157	-0.0801495	0.122072		Season (dummy variable 2)	0.00130331	0.0528782	0.0246473	0.980343	-0.102502	0.105109
	Season (dummy variable 3)	0.0062759	0.0550072	0.114092	0.909194	-0.101702	0.114254		Season (dummy variable 3)	0.0126662	0.0555375	0.228065	0.819658	-0.09636	0.121692
	Employment status	0.012836	0.0444922	0.288501	0.773039	-0.0745012	0.100173		Employment status	0.0223487	0.0466711	0.478855	0.63218	-0.0692716	0.113969
	Insomnia Severity Index (ISI)	0.208845	0.0417004	5.00823	6.78303e-07	0.126988	0.290702		Insomnia Severity Index (ISI)	0.222693	0.0425336	5.23568	2.13227e-07	0.139195	0.306191
	Daylight exposure (free days)	0.0383155	0.0338863	1.13071	0.258522	-0.0282026	0.104834		Daylight exposure (workdays)	0.0468223	0.0373248	1.25446	0.210064	-0.0264503	0.120095
	Supplementary Table 163. Assocation between CAPE and light exposure on freedays in 25-34 years olds								Supplementary Table 164. Assocation between CAPE and light exposure on workdays in 25-34 years olds
	Variable	Estimate	Std. Error	t value	Pr(>|t|)	2.5 %	97.5 %		Variable	Estimate	Std. Error	t value	Pr(>|t|)	2.5 %	97.5 %
	(Intercept)	-0.0991617	0.120605	-0.822205	0.411081	-0.335719	0.137396		(Intercept)	-0.117523	0.121861	-0.964408	0.334988	-0.356548	0.121501
	Age	-0.279768	0.132535	-2.1109	0.0349335	-0.539726	-0.0198104		Age	-0.301337	0.133727	-2.25338	0.0243715	-0.563636	-0.039037
	Sex	-0.0875475	0.0285043	-3.07138	0.00216625	-0.143457	-0.0316382		Sex	-0.0799392	0.0288102	-2.77469	0.00559024	-0.136449	-0.0234292
	Educational attainment	-0.211671	0.0297144	-7.12354	1.57719e-12	-0.269954	-0.153389		Educational attainment	-0.214465	0.0301645	-7.10984	1.7501e-12	-0.273631	-0.155298
	Shiftwork	-0.0158715	0.0180807	-0.877815	0.380174	-0.0513355	0.0195925		Shiftwork	-0.0148713	0.0181709	-0.818414	0.413244	-0.0505128	0.0207702
	Season (dummy variable 1)	0.0341177	0.031881	1.07016	0.284708	-0.0284146	0.09665		Season (dummy variable 1)	0.0301884	0.032404	0.931626	0.351671	-0.0333707	0.0937476
	Season (dummy variable 2)	0.0353855	0.0318302	1.1117	0.266433	-0.0270472	0.0978183		Season (dummy variable 2)	0.0378166	0.0322458	1.17276	0.241068	-0.0254322	0.101065
	Season (dummy variable 3)	0.029354	0.0316938	0.926174	0.354494	-0.0328112	0.0915192		Season (dummy variable 3)	0.0260808	0.0322934	0.807621	0.41943	-0.0372614	0.0894231
	Employment status	-0.0737995	0.0289733	-2.54715	0.0109524	-0.130629	-0.0169703		Employment status	-0.0721714	0.0301574	-2.39316	0.0168196	-0.131324	-0.0130189
	Daylight exposure (free days)	0.0243696	0.023877	1.02063	0.307582	-0.0224635	0.0712026		Daylight exposure (workdays)	0.0185818	0.0252933	0.734655	0.462658	-0.0310299	0.0681936
	Supplementary Table 165. Assocation between CAPE and light exposure on freedays in 25-34 years olds with Chronotype (rMEQ)								Supplementary Table 166. Assocation between CAPE and light exposure on workdays in 25-34 years olds with Chronotype (rMEQ)
	Variable	Estimate	Std. Error	t value	Pr(>|t|)	2.5 %	97.5 %		Variable	Estimate	Std. Error	t value	Pr(>|t|)	2.5 %	97.5 %
	(Intercept)	-0.156361	0.122722	-1.27411	0.20282	-0.397083	0.0843615		(Intercept)	-0.165758	0.123772	-1.33922	0.180703	-0.408543	0.0770274
	Age	-0.338677	0.135106	-2.50674	0.0122889	-0.603692	-0.0736616		Age	-0.350246	0.136115	-2.57315	0.010173	-0.617243	-0.083249
	Sex	-0.082781	0.0295068	-2.80549	0.00508825	-0.140659	-0.0249025		Sex	-0.0767497	0.0297781	-2.57738	0.01005	-0.135161	-0.0183384
	Educational attainment	-0.217578	0.0309041	-7.04043	2.89576e-12	-0.278198	-0.156959		Educational attainment	-0.222098	0.0309862	-7.16766	1.19303e-12	-0.282879	-0.161317
	Shiftwork	-0.0168492	0.0185029	-0.910623	0.362639	-0.0531432	0.0194448		Shiftwork	-0.0167846	0.0185747	-0.903627	0.366339	-0.0532197	0.0196505
	Season (dummy variable 1)	0.0137801	0.0324656	0.424451	0.671297	-0.0499022	0.0774624		Season (dummy variable 1)	0.0136886	0.0327693	0.417728	0.676206	-0.0505899	0.0779672
	Season (dummy variable 2)	0.0423638	0.0334985	1.26465	0.206192	-0.0233446	0.108072		Season (dummy variable 2)	0.0408806	0.0336533	1.21476	0.22465	-0.025132	0.106893
	Season (dummy variable 3)	0.0175459	0.0323991	0.541555	0.588205	-0.046006	0.0810977		Season (dummy variable 3)	0.0147438	0.0328113	0.449353	0.653242	-0.049617	0.0791047
	Employment status	-0.0616439	0.0312634	-1.97176	0.0488187	-0.122968	-0.000319795		Employment status	-0.0596221	0.0321728	-1.85319	0.0640522	-0.122731	0.00348631
	meq_total	-0.0125831	0.0275613	-0.45655	0.64806	-0.0666455	0.0414792		meq_total	-0.0152862	0.0277878	-0.550104	0.58233	-0.0697933	0.039221
	Daylight exposure (free days)	0.00444119	0.0255817	0.173608	0.862197	-0.0457382	0.0546206		Daylight exposure (workdays)	0.0239499	0.0266893	0.897358	0.369672	-0.0284025	0.0763022
	Supplementary Table 167. Assocation between CAPE and light exposure on freedays in 25-34 years olds with Insomnia Severity Index (ISI)								Supplementary Table 168. Assocation between CAPE and light exposure on workdays in 25-34 years olds with Insomnia Severity Index (ISI)
	Variable	Estimate	Std. Error	t value	Pr(>|t|)	2.5 %	97.5 %		Variable	Estimate	Std. Error	t value	Pr(>|t|)	2.5 %	97.5 %
	(Intercept)	-0.120447	0.118342	-1.01779	0.308931	-0.352566	0.111672		(Intercept)	-0.131487	0.119612	-1.09928	0.271811	-0.366101	0.103127
	Age	-0.281772	0.130015	-2.16722	0.0303635	-0.536788	-0.0267558		Age	-0.299242	0.131245	-2.28003	0.0227379	-0.556673	-0.0418109
	Sex	-0.0990041	0.0279989	-3.536	0.000417687	-0.153922	-0.0440862		Sex	-0.0908871	0.0283097	-3.21045	0.0013518	-0.146416	-0.0353586
	Educational attainment	-0.172701	0.0295517	-5.84404	6.14977e-09	-0.230665	-0.114738		Educational attainment	-0.179627	0.0299354	-6.00047	2.43313e-09	-0.238344	-0.120909
	Shiftwork	-0.0228625	0.0177583	-1.28743	0.19813	-0.0576943	0.0119692		Shiftwork	-0.0220609	0.0178571	-1.23542	0.216859	-0.0570869	0.0129651
	Season (dummy variable 1)	0.0284717	0.0312828	0.910139	0.362885	-0.0328874	0.0898308		Season (dummy variable 1)	0.0238556	0.0318127	0.749876	0.453441	-0.0385438	0.086255
	Season (dummy variable 2)	0.032128	0.0312277	1.02883	0.303713	-0.029123	0.0933791		Season (dummy variable 2)	0.0316195	0.031657	0.998816	0.318036	-0.0304745	0.0937136
	Season (dummy variable 3)	0.0367703	0.031105	1.18213	0.237326	-0.0242401	0.0977807		Season (dummy variable 3)	0.0323469	0.031704	1.02028	0.307753	-0.0298393	0.0945331
	Employment status	-0.0391306	0.0287494	-1.36109	0.173674	-0.0955206	0.0172593		Employment status	-0.0400995	0.0298783	-1.34209	0.179757	-0.0987047	0.0185056
	Insomnia Severity Index (ISI)	0.208859	0.0260425	8.01993	2.01164e-15	0.157778	0.25994		Insomnia Severity Index (ISI)	0.207071	0.0263828	7.84869	7.67609e-15	0.155322	0.258819
	Daylight exposure (free days)	0.0353147	0.0234628	1.50514	0.132484	-0.0107059	0.0813354		Daylight exposure (workdays)	0.0331879	0.0248934	1.3332	0.182657	-0.0156395	0.0820154
	Supplementary Table 169. Assocation between CAPE and light exposure on freedays in 35-64 years olds								Supplementary Table 170. Assocation between CAPE and light exposure on workdays in 35-64 years olds
	Variable	Estimate	Std. Error	t value	Pr(>|t|)	2.5 %	97.5 %		Variable	Estimate	Std. Error	t value	Pr(>|t|)	2.5 %	97.5 %
	(Intercept)	0.0363948	0.0206054	1.76628	0.0774361	-0.0040049	0.0767946		(Intercept)	0.0346843	0.0209518	1.65543	0.0979305	-0.00639531	0.0757638
	Age	-0.234816	0.0293376	-8.00392	1.62089e-15	-0.292337	-0.177296		Age	-0.23365	0.0298034	-7.8397	6.01718e-15	-0.292085	-0.175215
	Sex	-0.123904	0.0154087	-8.04117	1.20329e-15	-0.154115	-0.093693		Sex	-0.127811	0.0158225	-8.07776	9.10791e-16	-0.158833	-0.0967878
	Educational attainment	-0.107345	0.0168984	-6.35238	2.39079e-10	-0.140477	-0.0742135		Educational attainment	-0.1017	0.017288	-5.8827	4.43246e-09	-0.135596	-0.0678041
	Shiftwork	0.0118183	0.0151867	0.778201	0.436503	-0.0179573	0.0415939		Shiftwork	0.012626	0.0150795	0.837293	0.402487	-0.01694	0.042192
	Season (dummy variable 1)	-0.0116677	0.0205412	-0.568014	0.570061	-0.0519416	0.0286062		Season (dummy variable 1)	-0.00845521	0.0208655	-0.405225	0.685338	-0.0493655	0.0324551
	Season (dummy variable 2)	0.00058369	0.0246319	0.0236965	0.981096	-0.0477104	0.0488778		Season (dummy variable 2)	0.00522565	0.0249565	0.20939	0.834156	-0.0437059	0.0541572
	Season (dummy variable 3)	-0.0207855	0.0179484	-1.15807	0.246914	-0.0559757	0.0144048		Season (dummy variable 3)	-0.018655	0.0182617	-1.02154	0.307072	-0.0544601	0.0171501
	Employment status	-0.0631328	0.0165684	-3.81045	0.000141081	-0.0956174	-0.0306483		Employment status	-0.0730611	0.0174315	-4.19133	2.84473e-05	-0.107238	-0.0388837
	Daylight exposure (free days)	-0.0570011	0.0164806	-3.45868	0.000549248	-0.0893136	-0.0246887		Daylight exposure (workdays)	0.00710238	0.0157631	0.450569	0.652329	-0.0238039	0.0380087
	Supplementary Table 171. Assocation between CAPE and light exposure on freedays in 35-64 years olds with Chronotype (rMEQ)								Supplementary Table 172. Assocation between CAPE and light exposure on workdays in 35-64 years olds with Chronotype (rMEQ)
	Variable	Estimate	Std. Error	t value	Pr(>|t|)	2.5 %	97.5 %		Variable	Estimate	Std. Error	t value	Pr(>|t|)	2.5 %	97.5 %
	(Intercept)	0.0340658	0.0214088	1.59121	0.11166	-0.00791018	0.0760418		(Intercept)	0.0325961	0.0217217	1.50062	0.133553	-0.00999404	0.0751863
	Age	-0.213508	0.0307391	-6.9458	4.52016e-12	-0.273778	-0.153238		Age	-0.214426	0.0311233	-6.88958	6.72837e-12	-0.27545	-0.153402
	Sex	-0.126056	0.0159427	-7.90685	3.57845e-15	-0.157315	-0.0947976		Sex	-0.124958	0.0162856	-7.67289	2.22654e-14	-0.156889	-0.0930263
	Educational attainment	-0.0956356	0.0175713	-5.4427	5.63445e-08	-0.130088	-0.0611836		Educational attainment	-0.0918006	0.0178598	-5.14007	2.91379e-07	-0.126819	-0.0567826
	Shiftwork	0.0017953	0.0157415	0.114049	0.909206	-0.0290688	0.0326595		Shiftwork	0.0029852	0.0156435	0.190827	0.848673	-0.0276873	0.0336577
	Season (dummy variable 1)	-0.0144549	0.0211756	-0.68262	0.494896	-0.0559736	0.0270639		Season (dummy variable 1)	-0.0121734	0.0214498	-0.567532	0.570393	-0.0542304	0.0298835
	Season (dummy variable 2)	-0.012527	0.0254296	-0.492615	0.622318	-0.0623865	0.0373325		Season (dummy variable 2)	-0.00819864	0.0254709	-0.321883	0.747563	-0.0581399	0.0417426
	Season (dummy variable 3)	-0.0311256	0.018672	-1.66697	0.0956163	-0.0677356	0.00548435		Season (dummy variable 3)	-0.0268626	0.0189192	-1.41986	0.155747	-0.0639577	0.0102325
	Employment status	-0.0674642	0.0175954	-3.83421	0.000128342	-0.101963	-0.0329652		Employment status	-0.073147	0.0184161	-3.9719	7.2895e-05	-0.109256	-0.0370382
	meq_total	-0.0438369	0.0166757	-2.62879	0.00860905	-0.0765327	-0.011141		meq_total	-0.0419017	0.0167749	-2.49788	0.0125444	-0.0747926	-0.00901086
	Daylight exposure (free days)	-0.0336707	0.0179986	-1.87074	0.0614707	-0.0689603	0.00161902		Daylight exposure (workdays)	0.0167645	0.0165107	1.01537	0.310006	-0.0156083	0.0491372
	Supplementary Table 173. Assocation between CAPE and light exposure on freedays in 35-64 years olds with Insomnia Severity Index (ISI)								Supplementary Table 174. Assocation between CAPE and light exposure on workdays in 35-64 years olds with Insomnia Severity Index (ISI)
	Variable	Estimate	Std. Error	t value	Pr(>|t|)	2.5 %	97.5 %		Variable	Estimate	Std. Error	t value	Pr(>|t|)	2.5 %	97.5 %
	(Intercept)	0.0289319	0.0203582	1.42114	0.155365	-0.0109832	0.068847		(Intercept)	0.0261548	0.0207018	1.2634	0.206532	-0.0144347	0.0667443
	Age	-0.20561	0.0291235	-7.05995	1.99706e-12	-0.262711	-0.14851		Age	-0.203707	0.0295903	-6.88427	6.90369e-12	-0.261724	-0.145691
	Sex	-0.123673	0.0152128	-8.12954	5.90526e-16	-0.1535	-0.0938461		Sex	-0.126509	0.0156195	-8.09944	7.65003e-16	-0.157134	-0.0958843
	Educational attainment	-0.0919004	0.0167607	-5.48309	4.47337e-08	-0.124762	-0.0590388		Educational attainment	-0.0849383	0.0171576	-4.95047	7.76811e-07	-0.118579	-0.0512979
	Shiftwork	0.0065648	0.0150036	0.437549	0.66174	-0.0228518	0.0359813		Shiftwork	0.00768402	0.0148946	0.515891	0.605964	-0.0215195	0.0368875
	Season (dummy variable 1)	-0.0122456	0.0202801	-0.603824	0.546	-0.0520076	0.0275164		Season (dummy variable 1)	-0.00912972	0.020597	-0.443254	0.65761	-0.0495137	0.0312543
	Season (dummy variable 2)	-0.00225656	0.0243205	-0.0927844	0.92608	-0.0499402	0.0454271		Season (dummy variable 2)	0.00204143	0.0246376	0.0828581	0.933969	-0.0462648	0.0503477
	Season (dummy variable 3)	-0.0191487	0.017721	-1.08056	0.279965	-0.0538931	0.0155958		Season (dummy variable 3)	-0.0165389	0.018028	-0.917399	0.358999	-0.0518859	0.0188081
	Employment status	-0.0465007	0.0164489	-2.82698	0.00472543	-0.0787511	-0.0142504		Employment status	-0.0504858	0.0173725	-2.90608	0.00368385	-0.0845475	-0.0164241
	Insomnia Severity Index (ISI)	0.148697	0.0154667	9.61401	1.28196e-21	0.118372	0.179021		Insomnia Severity Index (ISI)	0.148194	0.0156983	9.44014	6.74546e-21	0.117415	0.178973
	Daylight exposure (free days)	-0.0355871	0.0164228	-2.16694	0.0303065	-0.0677862	-0.003388		Daylight exposure (workdays)	0.0207135	0.0156269	1.3255	0.185095	-0.00992572	0.0513527
	Supplementary Table 175. Assocation between CAPE and light exposure on freedays in 65+ years olds								Supplementary Table 176. Assocation between CAPE and light exposure on workdays in 65+ years olds
	Variable	Estimate	Std. Error	t value	Pr(>|t|)	2.5 %	97.5 %		Variable	Estimate	Std. Error	t value	Pr(>|t|)	2.5 %	97.5 %
	(Intercept)	-0.171092	0.217843	-0.785392	0.432681	-0.59933	0.257146		(Intercept)	-0.126818	0.25049	-0.50628	0.613004	-0.619603	0.365968
	Age	-0.120776	0.125874	-0.959501	0.337876	-0.36822	0.126668		Age	-0.147246	0.145996	-1.00857	0.313933	-0.434462	0.139969
	Sex	-0.0321109	0.0261234	-1.2292	0.219707	-0.0834645	0.0192427		Sex	-0.0397865	0.0303091	-1.31269	0.190214	-0.0994134	0.0198404
	Educational attainment	0.00723936	0.0260722	0.277666	0.78141	-0.0440136	0.0584923		Educational attainment	0.000310249	0.0295411	0.0105023	0.991627	-0.0578056	0.0584261
	Shiftwork	-0.0432756	0.0407484	-1.06202	0.288856	-0.123379	0.0368279		Shiftwork	-0.0415918	0.0418934	-0.992801	0.321546	-0.124008	0.0408247
	Season (dummy variable 1)	0.0701522	0.0419057	1.67405	0.0948895	-0.0122265	0.152531		Season (dummy variable 1)	0.120829	0.0489863	2.4666	0.0141559	0.0244592	0.2172
	Season (dummy variable 2)	0.0223072	0.0505576	0.441223	0.659286	-0.0770794	0.121694		Season (dummy variable 2)	0.0410432	0.0560384	0.732412	0.464445	-0.0692006	0.151287
	Season (dummy variable 3)	0.0767583	0.0316332	2.42651	0.0156782	0.0145735	0.138943		Season (dummy variable 3)	0.0919936	0.036154	2.5445	0.0114058	0.0208683	0.163119
	Employment status	0.0248449	0.0272843	0.910594	0.363048	-0.0287908	0.0784806		Employment status	-0.00728336	0.0312929	-0.232748	0.816104	-0.0688456	0.0542788
	Daylight exposure (free days)	0.0237269	0.036493	0.650177	0.515945	-0.0480114	0.0954653		Daylight exposure (workdays)	0.00155258	0.0393554	0.0394501	0.968556	-0.0758709	0.0789761
	Supplementary Table 177. Assocation between CAPE and light exposure on freedays in 65+ years olds with Chronotype (rMEQ)								Supplementary Table 178. Assocation between CAPE and light exposure on workdays in 65+ years olds with Chronotype (rMEQ)
	Variable	Estimate	Std. Error	t value	Pr(>|t|)	2.5 %	97.5 %		Variable	Estimate	Std. Error	t value	Pr(>|t|)	2.5 %	97.5 %
	(Intercept)	-0.107193	0.235438	-0.455291	0.64917	-0.570175	0.355789		(Intercept)	0.00164108	0.268726	0.00610689	0.995132	-0.527206	0.530489
	Age	-0.159399	0.137224	-1.16159	0.246158	-0.429246	0.110449		Age	-0.23048	0.158182	-1.45705	0.146158	-0.541781	0.0808202
	Sex	-0.0305159	0.0278115	-1.09724	0.273258	-0.0852064	0.0241746		Sex	-0.0359204	0.0313222	-1.1468	0.252386	-0.097562	0.0257212
	Educational attainment	0.00346347	0.0287507	0.120465	0.904181	-0.0530739	0.0600008		Educational attainment	-0.00365202	0.0313593	-0.116457	0.907369	-0.0653667	0.0580626
	Shiftwork	-0.0442482	0.0408895	-1.08214	0.279903	-0.124656	0.0361597		Shiftwork	-0.0397046	0.0417274	-0.951524	0.342112	-0.121823	0.0424142
	Season (dummy variable 1)	0.0745168	0.0458063	1.62678	0.104644	-0.0155597	0.164593		Season (dummy variable 1)	0.114545	0.0518388	2.20963	0.0278933	0.0125269	0.216563
	Season (dummy variable 2)	0.0326592	0.0508757	0.64194	0.521314	-0.0673862	0.132705		Season (dummy variable 2)	0.0501088	0.0561451	0.892487	0.372855	-0.0603839	0.160601
	Season (dummy variable 3)	0.0900587	0.033188	2.7136	0.00697044	0.0247957	0.155322		Season (dummy variable 3)	0.107988	0.0374325	2.88487	0.00420238	0.0343214	0.181654
	Employment status	0.0080005	0.0288417	0.277393	0.781635	-0.0487158	0.0647168		Employment status	-0.00938109	0.0325645	-0.288078	0.773488	-0.0734674	0.0547052
	meq_total	-0.0528343	0.0339571	-1.55591	0.120593	-0.11961	0.0139411		meq_total	-0.0332196	0.0379975	-0.874256	0.382685	-0.107998	0.0415589
	Daylight exposure (free days)	0.0899767	0.0479608	1.87605	0.0614445	-0.0043366	0.18429		Daylight exposure (workdays)	0.0472341	0.0443325	1.06545	0.287537	-0.0400114	0.13448
	Supplementary Table 179. Assocation between CAPE and light exposure on freedays in 65+ years olds with Insomnia Severity Index (ISI)								Supplementary Table 180. Assocation between CAPE and light exposure on workdays in 65+ years olds with Insomnia Severity Index (ISI)
	Variable	Estimate	Std. Error	t value	Pr(>|t|)	2.5 %	97.5 %		Variable	Estimate	Std. Error	t value	Pr(>|t|)	2.5 %	97.5 %
	(Intercept)	-0.153324	0.216216	-0.709124	0.478655	-0.578365	0.271718		(Intercept)	-0.11171	0.24806	-0.450335	0.65277	-0.599722	0.376302
	Age	-0.117931	0.124881	-0.94434	0.345558	-0.363426	0.127564		Age	-0.143522	0.144551	-0.992882	0.321508	-0.427898	0.140855
	Sex	-0.021975	0.0261788	-0.839421	0.401727	-0.0734379	0.0294878		Sex	-0.0279738	0.0303138	-0.922806	0.356795	-0.0876106	0.031663
	Educational attainment	0.0122417	0.02593	0.472104	0.637106	-0.0387322	0.0632155		Educational attainment	0.00946847	0.0294364	0.321658	0.747919	-0.0484422	0.0673792
	Shiftwork	-0.0428601	0.0404261	-1.06021	0.289679	-0.122331	0.0366104		Shiftwork	-0.040404	0.0414792	-0.974079	0.330744	-0.122007	0.0411985
	Season (dummy variable 1)	0.0634246	0.0416463	1.52294	0.128553	-0.0184447	0.145294		Season (dummy variable 1)	0.109381	0.0486777	2.24704	0.02531	0.0136166	0.205145
	Season (dummy variable 2)	0.0100664	0.0503555	0.199906	0.841654	-0.0889238	0.109057		Season (dummy variable 2)	0.0245067	0.0558063	0.439139	0.660854	-0.0852818	0.134295
	Season (dummy variable 3)	0.0667926	0.0315924	2.1142	0.0351074	0.00468751	0.128898		Season (dummy variable 3)	0.0851265	0.0358816	2.37243	0.0182551	0.0145362	0.155717
	Employment status	0.0232622	0.0270744	0.859195	0.39074	-0.0299614	0.0764858		Employment status	-0.00670565	0.0309825	-0.216433	0.828786	-0.0676579	0.0542466
	Insomnia Severity Index (ISI)	0.0845838	0.0308414	2.74254	0.00636641	0.023955	0.145212		Insomnia Severity Index (ISI)	0.0947603	0.0344649	2.74947	0.00630414	0.026957	0.162564
	Daylight exposure (free days)	0.0455971	0.037072	1.22996	0.219424	-0.0272799	0.118474		Daylight exposure (workdays)	0.0219631	0.039665	0.553714	0.580157	-0.0560704	0.0999966
	Supplementary Table 181. Assocation between Insomnia Severity Index (ISI) and light exposure on freedays								Supplementary Table 182. Assocation between Insomnia Severity Index (ISI) and light exposure on workdays
	Variable	Estimate	Std. Error	t value	Pr(>|t|)	2.5 %	97.5 %		Variable	Estimate	Std. Error	t value	Pr(>|t|)	2.5 %	97.5 %
	(Intercept)	-0.0271998	0.013338	-2.03927	0.0414639	-0.0533467	-0.00105287		(Intercept)	-0.0213601	0.0138021	-1.5476	0.121772	-0.0484171	0.00569694
	Age	-0.107061	0.013781	-7.76871	9.18187e-15	-0.134076	-0.0800454		Age	-0.099152	0.0142768	-6.94498	4.18089e-12	-0.12714	-0.0711644
	Sex	0.00410137	0.0128371	0.319494	0.749362	-0.0210636	0.0292664		Sex	-0.000624286	0.0132615	-0.047075	0.962455	-0.0266216	0.025373
	Educational attainment	-0.11495	0.0129381	-8.88467	8.22068e-19	-0.140313	-0.0895875		Educational attainment	-0.118246	0.0133243	-8.87446	9.11676e-19	-0.144366	-0.0921257
	Shiftwork	0.0130131	0.00996944	1.3053	0.191838	-0.00653034	0.0325566		Shiftwork	0.0148216	0.010008	1.48098	0.138663	-0.00479752	0.0344408
	Season (dummy variable 1)	0.00292427	0.015814	0.184916	0.8533	-0.0280765	0.033925		Season (dummy variable 1)	0.00429831	0.0161975	0.265369	0.790734	-0.0274545	0.0360511
	Season (dummy variable 2)	0.0170081	0.0176418	0.964082	0.335041	-0.0175757	0.0515919		Season (dummy variable 2)	0.0204527	0.0180173	1.13517	0.256349	-0.0148676	0.055773
	Season (dummy variable 3)	0.000836283	0.0146911	0.0569244	0.954607	-0.0279633	0.0296358		Season (dummy variable 3)	-0.00395736	0.0150967	-0.262134	0.793227	-0.0335523	0.0256376
	Employment status	-0.0936624	0.0129095	-7.25529	4.48385e-13	-0.118969	-0.0683554		Employment status	-0.114555	0.0137322	-8.34204	8.95511e-17	-0.141475	-0.0876347
	Daylight exposure (free days)	-0.102919	0.0123019	-8.36616	7.24337e-17	-0.127035	-0.0788035		Daylight exposure (workdays)	-0.0853901	0.0124667	-6.84945	8.146e-12	-0.109829	-0.0609509
	Supplementary Table 183. Assocation between Insomnia Severity Index (ISI) and light exposure on freedays with Chronotype (rMEQ)								Supplementary Table 184. Assocation between Insomnia Severity Index (ISI) and light exposure on workdays with Chronotype (rMEQ)
	Variable	Estimate	Std. Error	t value	Pr(>|t|)	2.5 %	97.5 %		Variable	Estimate	Std. Error	t value	Pr(>|t|)	2.5 %	97.5 %
	(Intercept)	-0.0592204	0.0136326	-4.34403	1.42232e-05	-0.0859453	-0.0324956		(Intercept)	-0.0533874	0.0140391	-3.80276	0.00014459	-0.0809094	-0.0258654
	Age	-0.0526932	0.0145037	-3.6331	0.000282417	-0.0811256	-0.0242607		Age	-0.0466752	0.0149355	-3.12511	0.00178631	-0.0759546	-0.0173959
	Sex	0.00675652	0.0130912	0.516112	0.605796	-0.018907	0.03242		Sex	0.00698253	0.0134448	0.519347	0.603539	-0.0193744	0.0333395
	Educational attainment	-0.0988209	0.0133059	-7.42686	1.26963e-13	-0.124905	-0.0727365		Educational attainment	-0.104805	0.0135526	-7.73323	1.23206e-14	-0.131373	-0.0782368
	Shiftwork	0.00450639	0.0100831	0.446926	0.654945	-0.0152601	0.0242729		Shiftwork	0.00564136	0.0100991	0.558601	0.576456	-0.0141567	0.0254394
	Season (dummy variable 1)	0.0098768	0.0160455	0.615549	0.538216	-0.0215783	0.0413319		Season (dummy variable 1)	0.010003	0.0163263	0.612693	0.540104	-0.0220028	0.0420088
	Season (dummy variable 2)	0.0205701	0.0180346	1.14059	0.254086	-0.0147843	0.0559245		Season (dummy variable 2)	0.0209449	0.0182168	1.14976	0.250292	-0.014767	0.0566568
	Season (dummy variable 3)	0.0121115	0.0149866	0.808156	0.419033	-0.0172677	0.0414908		Season (dummy variable 3)	0.00725095	0.0153157	0.473434	0.635922	-0.0227736	0.0372755
	Employment status	-0.0658963	0.0135148	-4.87585	1.11172e-06	-0.0923903	-0.0394023		Employment status	-0.0817775	0.0142615	-5.73414	1.03051e-08	-0.109735	-0.0538195
	meq_total	-0.173743	0.01317	-13.1924	3.46106e-39	-0.199561	-0.147925		meq_total	-0.173574	0.0133445	-13.0072	3.87895e-38	-0.199735	-0.147414
	Daylight exposure (free days)	-0.0567248	0.0133128	-4.26093	2.06738e-05	-0.0828227	-0.0306269		Daylight exposure (workdays)	-0.0559542	0.0129138	-4.33289	1.49698e-05	-0.0812702	-0.0306382
	Supplementary Table 185. Assocation between Insomnia Severity Index (ISI) and light exposure on freedays in 18-24 years olds								Supplementary Table 186. Assocation between Insomnia Severity Index (ISI) and light exposure on workdays in 18-24 years olds
	Variable	Estimate	Std. Error	t value	Pr(>|t|)	2.5 %	97.5 %		Variable	Estimate	Std. Error	t value	Pr(>|t|)	2.5 %	97.5 %
	(Intercept)	0.379908	0.420928	0.902548	0.367041	-0.446364	1.20618		(Intercept)	0.11127	0.433582	0.256629	0.797535	-0.739897	0.962436
	Age	0.247579	0.304531	0.812984	0.416473	-0.350208	0.845366		Age	0.0578986	0.313043	0.184954	0.853315	-0.556637	0.672434
	Sex	0.0300646	0.0469332	0.640582	0.52198	-0.0620642	0.122193		Sex	0.0190543	0.0473017	0.402826	0.68719	-0.0738037	0.111912
	Educational attainment	-0.147864	0.0330492	-4.47407	8.8025e-06	-0.212739	-0.0829898		Educational attainment	-0.134005	0.0337411	-3.97155	7.82206e-05	-0.200242	-0.0677672
	Shiftwork	-0.0209142	0.019637	-1.06504	0.287182	-0.0594611	0.0176327		Shiftwork	-0.0143819	0.0197857	-0.726885	0.467521	-0.0532233	0.0244595
	Season (dummy variable 1)	-0.0540301	0.042242	-1.27906	0.201252	-0.13695	0.0288899		Season (dummy variable 1)	-0.0515664	0.0427076	-1.20743	0.227644	-0.135406	0.032273
	Season (dummy variable 2)	-0.0228631	0.0439673	-0.520004	0.603207	-0.10917	0.0634435		Season (dummy variable 2)	-0.025656	0.0451756	-0.567917	0.570259	-0.11434	0.0630283
	Season (dummy variable 3)	0.06379	0.0469065	1.35994	0.174238	-0.0282863	0.155866		Season (dummy variable 3)	0.0592759	0.0474087	1.25032	0.21157	-0.0337923	0.152344
	Employment status	-0.0675033	0.0379083	-1.7807	0.0753464	-0.141916	0.0069098		Employment status	-0.0415932	0.0398525	-1.04368	0.296967	-0.119828	0.0366413
	Daylight exposure (free days)	-0.0285629	0.028912	-0.987926	0.323492	-0.0853163	0.0281906		Daylight exposure (workdays)	-0.0369844	0.0318663	-1.16061	0.246165	-0.0995411	0.0255724
	Supplementary Table 187. Assocation between Insomnia Severity Index (ISI) and light exposure on freedays in 18-24 years olds with Chronotype (rMEQ)								Supplementary Table 188. Assocation between Insomnia Severity Index (ISI) and light exposure on workdays in 18-24 years olds with Chronotype (rMEQ)
	Variable	Estimate	Std. Error	t value	Pr(>|t|)	2.5 %	97.5 %		Variable	Estimate	Std. Error	t value	Pr(>|t|)	2.5 %	97.5 %
	(Intercept)	0.208019	0.433486	0.479876	0.631461	-0.64302	1.05906		(Intercept)	0.026816	0.440982	0.0608097	0.951528	-0.838974	0.892606
	Age	0.227082	0.312337	0.727041	0.467436	-0.386113	0.840277		Age	0.0959427	0.317522	0.302161	0.762619	-0.527457	0.719342
	Sex	0.0521181	0.0479271	1.08745	0.277202	-0.0419745	0.146211		Sex	0.0548885	0.0486379	1.12851	0.259487	-0.0406036	0.15038
	Educational attainment	-0.114941	0.0339612	-3.38448	0.000751551	-0.181616	-0.048267		Educational attainment	-0.112897	0.034332	-3.28839	0.0010575	-0.180302	-0.0454922
	Shiftwork	-0.0158348	0.0197362	-0.802326	0.422628	-0.0545818	0.0229121		Shiftwork	-0.0127165	0.0198568	-0.64041	0.522113	-0.0517018	0.0262688
	Season (dummy variable 1)	-0.0395566	0.0431875	-0.915927	0.36001	-0.124344	0.0452311		Season (dummy variable 1)	-0.0361274	0.0434798	-0.8309	0.40631	-0.121492	0.0492376
	Season (dummy variable 2)	-0.0190281	0.044607	-0.426571	0.669818	-0.106603	0.0685465		Season (dummy variable 2)	-0.0132912	0.0453275	-0.293226	0.769436	-0.102284	0.0757014
	Season (dummy variable 3)	0.084958	0.0482089	1.76229	0.0784425	-0.00968795	0.179604		Season (dummy variable 3)	0.0854812	0.048664	1.75656	0.0794256	-0.010062	0.181024
	Employment status	-0.0192221	0.0401877	-0.478306	0.632576	-0.0981204	0.0596763		Employment status	0.00344624	0.0415414	0.0829591	0.933908	-0.0781131	0.0850056
	meq_total	-0.225625	0.0387583	-5.82135	8.77144e-09	-0.301717	-0.149533		meq_total	-0.209323	0.0388803	-5.38378	9.9348e-08	-0.285657	-0.132988
	Daylight exposure (free days)	0.0361232	0.0319009	1.13236	0.257859	-0.0265061	0.0987524		Daylight exposure (workdays)	-0.0180966	0.0330342	-0.547815	0.583992	-0.0829534	0.0467602
	Supplementary Table 189. Assocation between Insomnia Severity Index (ISI) and light exposure on freedays in 25-34 years olds								Supplementary Table 190. Assocation between Insomnia Severity Index (ISI) and light exposure on workdays in 25-34 years olds
	Variable	Estimate	Std. Error	t value	Pr(>|t|)	2.5 %	97.5 %		Variable	Estimate	Std. Error	t value	Pr(>|t|)	2.5 %	97.5 %
	(Intercept)	0.101911	0.112942	0.902326	0.367018	-0.119618	0.323439		(Intercept)	0.0674349	0.113793	0.59261	0.553527	-0.155766	0.290635
	Age	0.00959471	0.124114	0.0773055	0.93839	-0.233847	0.253036		Age	-0.0101151	0.124874	-0.0810026	0.93545	-0.25505	0.234819
	Sex	0.0548535	0.0266933	2.05495	0.0400438	0.00249641	0.107211		Sex	0.0528701	0.0269029	1.96522	0.0495628	0.0001012	0.105639
	Educational attainment	-0.186586	0.0278265	-6.70533	2.76801e-11	-0.241166	-0.132006		Educational attainment	-0.168243	0.0281675	-5.97293	2.87063e-09	-0.223492	-0.112993
	Shiftwork	0.0334726	0.0169319	1.97689	0.0482233	0.000261799	0.0666834		Shiftwork	0.0347206	0.0169679	2.04625	0.0408962	0.00143872	0.0680025
	Season (dummy variable 1)	0.0270325	0.0298554	0.905446	0.365364	-0.0315269	0.0855919		Season (dummy variable 1)	0.030583	0.0302588	1.01072	0.312307	-0.0287684	0.0899343
	Season (dummy variable 2)	0.0155968	0.0298079	0.523244	0.600876	-0.0428693	0.0740629		Season (dummy variable 2)	0.0299271	0.030111	0.993891	0.320427	-0.0291345	0.0889886
	Season (dummy variable 3)	-0.0355088	0.0296802	-1.19638	0.231724	-0.0937244	0.0227069		Season (dummy variable 3)	-0.0302603	0.0301555	-1.00348	0.315785	-0.0894092	0.0288885
	Employment status	-0.165992	0.0271325	-6.11782	1.1874e-09	-0.21921	-0.112773		Employment status	-0.154884	0.0281609	-5.49996	4.42082e-08	-0.21012	-0.0996473
	Daylight exposure (free days)	-0.0524045	0.02236	-2.34367	0.0192154	-0.096262	-0.00854692		Daylight exposure (workdays)	-0.0705368	0.0236188	-2.98647	0.00286543	-0.116864	-0.0242095
	Supplementary Table 191. Assocation between Insomnia Severity Index (ISI) and light exposure on freedays in 25-34 years olds with Chronotype (rMEQ)								Supplementary Table 192. Assocation between Insomnia Severity Index (ISI) and light exposure on workdays in 25-34 years olds with Chronotype (rMEQ)
	Variable	Estimate	Std. Error	t value	Pr(>|t|)	2.5 %	97.5 %		Variable	Estimate	Std. Error	t value	Pr(>|t|)	2.5 %	97.5 %
	(Intercept)	0.0616435	0.113528	0.542979	0.587224	-0.161046	0.284333		(Intercept)	0.0636332	0.114163	0.557391	0.577344	-0.160302	0.287569
	Age	0.0519236	0.124985	0.415438	0.67788	-0.193239	0.297086		Age	0.0662984	0.125547	0.528075	0.597526	-0.179969	0.312565
	Sex	0.0625741	0.0272964	2.2924	0.0220193	0.00903144	0.116117		Sex	0.0677602	0.0274662	2.46705	0.0137344	0.0138841	0.121636
	Educational attainment	-0.161811	0.028589	-5.6599	1.80847e-08	-0.217889	-0.105733		Educational attainment	-0.156234	0.0285804	-5.46647	5.36975e-08	-0.212296	-0.100172
	Shiftwork	0.0234651	0.0171168	1.37088	0.170615	-0.01011	0.0570403		Shiftwork	0.0239251	0.0171325	1.39647	0.162779	-0.00968118	0.0575314
	Season (dummy variable 1)	0.0424869	0.0300335	1.41465	0.157377	-0.0164248	0.101399		Season (dummy variable 1)	0.0376949	0.0302251	1.24714	0.212541	-0.021593	0.0969829
	Season (dummy variable 2)	0.0331449	0.0309891	1.06957	0.284985	-0.0276412	0.0939309		Season (dummy variable 2)	0.0333874	0.0310405	1.07561	0.282276	-0.0275	0.0942747
	Season (dummy variable 3)	-0.0337465	0.029972	-1.12593	0.260372	-0.0925375	0.0250446		Season (dummy variable 3)	-0.0377873	0.0302638	-1.2486	0.212007	-0.0971512	0.0215765
	Employment status	-0.124111	0.0289214	-4.29131	1.88879e-05	-0.180841	-0.0673804		Employment status	-0.121181	0.0296749	-4.08363	4.66782e-05	-0.17939	-0.0629726
	meq_total	-0.162642	0.0254966	-6.37898	2.36249e-10	-0.212655	-0.11263		meq_total	-0.176017	0.0256304	-6.86751	9.54129e-12	-0.226292	-0.125742
	Daylight exposure (free days)	-0.035504	0.0236653	-1.50025	0.133757	-0.0819243	0.0109163		Daylight exposure (workdays)	-0.0315908	0.0246171	-1.28329	0.19959	-0.0798785	0.0166968
	Supplementary Table 193. Assocation between Insomnia Severity Index (ISI) and light exposure on freedays in 35-64 years olds								Supplementary Table 194. Assocation between Insomnia Severity Index (ISI) and light exposure on workdays in 35-64 years olds
	Variable	Estimate	Std. Error	t value	Pr(>|t|)	2.5 %	97.5 %		Variable	Estimate	Std. Error	t value	Pr(>|t|)	2.5 %	97.5 %
	(Intercept)	0.0501892	0.0221475	2.26614	0.0235034	0.00676604	0.0936123		(Intercept)	0.0575562	0.0227388	2.53119	0.0114128	0.012973	0.102139
	Age	-0.196412	0.0315332	-6.22875	5.25534e-10	-0.258237	-0.134587		Age	-0.202049	0.0323454	-6.2466	4.72124e-10	-0.265467	-0.13863
	Sex	-0.00155313	0.0165618	-0.0937778	0.925291	-0.0340248	0.0309186		Sex	-0.0087832	0.017172	-0.511483	0.609047	-0.0424519	0.0248855
	Educational attainment	-0.103867	0.018163	-5.71858	1.16353e-08	-0.139478	-0.0682556		Educational attainment	-0.113108	0.0187625	-6.02839	1.83562e-09	-0.149895	-0.0763206
	Shiftwork	0.0353303	0.0163232	2.16442	0.0304989	0.00332642	0.0673343		Shiftwork	0.033348	0.0163657	2.03768	0.0416601	0.00126033	0.0654357
	Season (dummy variable 1)	0.00388652	0.0220785	0.176032	0.860279	-0.0394013	0.0471744		Season (dummy variable 1)	0.00455154	0.0226451	0.200994	0.840715	-0.039848	0.0489511
	Season (dummy variable 2)	0.0191009	0.0264752	0.721464	0.470672	-0.0328074	0.0710092		Season (dummy variable 2)	0.0214869	0.0270851	0.793311	0.427653	-0.031618	0.0745918
	Season (dummy variable 3)	-0.0110077	0.0192916	-0.570595	0.56831	-0.0488315	0.0268161		Season (dummy variable 3)	-0.0142797	0.0198192	-0.720496	0.47127	-0.0531386	0.0245793
	Employment status	-0.111852	0.0178083	-6.28092	3.77594e-10	-0.146768	-0.0769368		Employment status	-0.152336	0.0189182	-8.05235	1.11695e-15	-0.189428	-0.115244
	Daylight exposure (free days)	-0.144011	0.0177139	-8.12983	5.89116e-16	-0.178742	-0.109281		Daylight exposure (workdays)	-0.0918464	0.0171076	-5.36876	8.46653e-08	-0.125389	-0.0583041
	Supplementary Table 195. Assocation between Insomnia Severity Index (ISI) and light exposure on freedays in 35-64 years olds with Chronotype (rMEQ)								Supplementary Table 196. Assocation between Insomnia Severity Index (ISI) and light exposure on workdays in 35-64 years olds with Chronotype (rMEQ)
	Variable	Estimate	Std. Error	t value	Pr(>|t|)	2.5 %	97.5 %		Variable	Estimate	Std. Error	t value	Pr(>|t|)	2.5 %	97.5 %
	(Intercept)	0.0147559	0.0226359	0.651882	0.514523	-0.029626	0.0591379		(Intercept)	0.0183418	0.0231539	0.792168	0.428322	-0.0270564	0.0637399
	Age	-0.137969	0.032501	-4.24508	2.24588e-05	-0.201694	-0.074245		Age	-0.139425	0.0331752	-4.20269	2.71092e-05	-0.204472	-0.0743778
	Sex	-0.00304235	0.0168565	-0.180485	0.856783	-0.0360927	0.030008		Sex	-0.00639693	0.0173593	-0.368501	0.712524	-0.0404336	0.0276398
	Educational attainment	-0.0949797	0.0185785	-5.11234	3.36458e-07	-0.131406	-0.058553		Educational attainment	-0.103589	0.0190373	-5.44137	5.69183e-08	-0.140916	-0.0662622
	Shiftwork	0.0202442	0.0166438	1.21632	0.22395	-0.0123891	0.0528774		Shiftwork	0.0187952	0.0166749	1.12715	0.259764	-0.0138996	0.0514899
	Season (dummy variable 1)	0.0037684	0.0223893	0.168312	0.866348	-0.0401301	0.047667		Season (dummy variable 1)	0.00734526	0.022864	0.321259	0.748035	-0.0374845	0.0521751
	Season (dummy variable 2)	0.011348	0.0268872	0.42206	0.673009	-0.0413694	0.0640654		Season (dummy variable 2)	0.0120229	0.0271502	0.442828	0.657921	-0.041211	0.0652568
	Season (dummy variable 3)	0.00245017	0.0197423	0.124108	0.901237	-0.0362582	0.0411586		Season (dummy variable 3)	0.00233194	0.0201665	0.115635	0.90795	-0.0372089	0.0418728
	Employment status	-0.0928193	0.0186039	-4.98924	6.3778e-07	-0.129296	-0.0563428		Employment status	-0.12148	0.0196303	-6.18842	6.86122e-10	-0.15997	-0.082991
	meq_total	-0.163628	0.0176315	-9.28043	2.98408e-20	-0.198198	-0.129058		meq_total	-0.163941	0.0178809	-9.16848	8.43029e-20	-0.199	-0.128881
	Daylight exposure (free days)	-0.0948814	0.0190303	-4.98582	6.4909e-07	-0.132194	-0.057569		Daylight exposure (workdays)	-0.0671944	0.0175992	-3.81803	0.00013711	-0.101701	-0.0326873
	Supplementary Table 197. Assocation between Insomnia Severity Index (ISI) and light exposure on freedays in 65+ years olds								Supplementary Table 198. Assocation between Insomnia Severity Index (ISI) and light exposure on workdays in 65+ years olds
	Variable	Estimate	Std. Error	t value	Pr(>|t|)	2.5 %	97.5 %		Variable	Estimate	Std. Error	t value	Pr(>|t|)	2.5 %	97.5 %
	(Intercept)	-0.210071	0.347345	-0.604791	0.545655	-0.892885	0.472743		(Intercept)	-0.159428	0.399146	-0.399423	0.689844	-0.944663	0.625808
	Age	-0.0336398	0.200702	-0.16761	0.866973	-0.428182	0.360903		Age	-0.0393064	0.232639	-0.168959	0.865934	-0.496974	0.418361
	Sex	-0.119832	0.041653	-2.87691	0.00422717	-0.201714	-0.0379503		Sex	-0.124659	0.0482965	-2.58112	0.0102861	-0.219672	-0.0296456
	Educational attainment	-0.0591402	0.0415714	-1.42262	0.155613	-0.140862	0.0225813		Educational attainment	-0.0966462	0.0470726	-2.05313	0.04086	-0.189252	-0.00404073
	Shiftwork	-0.00491258	0.0649722	-0.0756104	0.939766	-0.132636	0.12281		Shiftwork	-0.0125348	0.0667556	-0.187772	0.851172	-0.143862	0.118793
	Season (dummy variable 1)	0.0795377	0.0668175	1.19037	0.234594	-0.0518129	0.210888		Season (dummy variable 1)	0.120815	0.0780578	1.54777	0.122652	-0.0327472	0.274378
	Season (dummy variable 2)	0.144718	0.0806127	1.79522	0.0733596	-0.0137513	0.303187		Season (dummy variable 2)	0.174509	0.0892951	1.95429	0.0515241	-0.00116078	0.350178
	Season (dummy variable 3)	0.11782	0.0504382	2.33593	0.0199797	0.0186682	0.216972		Season (dummy variable 3)	0.0724682	0.05761	1.25791	0.209327	-0.0408673	0.185804
	Employment status	0.0187114	0.0435041	0.430107	0.667345	-0.0668093	0.104232		Employment status	-0.00609657	0.0498641	-0.122264	0.902766	-0.104194	0.0920005
	Daylight exposure (free days)	-0.258562	0.0581872	-4.44363	1.14178e-05	-0.372947	-0.144177		Daylight exposure (workdays)	-0.215391	0.0627114	-3.43464	0.000670275	-0.338762	-0.0920193
	Supplementary Table 199. Assocation between Insomnia Severity Index (ISI) and light exposure on freedays in 65+ years olds with Chronotype (rMEQ)								Supplementary Table 200. Assocation between Insomnia Severity Index (ISI) and light exposure on workdays in 65+ years olds with Chronotype (rMEQ)
	Variable	Estimate	Std. Error	t value	Pr(>|t|)	2.5 %	97.5 %		Variable	Estimate	Std. Error	t value	Pr(>|t|)	2.5 %	97.5 %
	(Intercept)	-0.228011	0.371991	-0.612948	0.540291	-0.95952	0.503497		(Intercept)	-0.158324	0.419583	-0.377338	0.706192	-0.984056	0.667407
	Age	0.0149739	0.216814	0.0690636	0.944977	-0.411383	0.441331		Age	-0.003421	0.246983	-0.0138511	0.988958	-0.489479	0.482637
	Sex	-0.099388	0.043942	-2.2618	0.024296	-0.185799	-0.0129774		Sex	-0.111964	0.0489059	-2.28937	0.0227592	-0.20821	-0.0157178
	Educational attainment	-0.0337087	0.0454259	-0.742058	0.458528	-0.123037	0.0556199		Educational attainment	-0.063777	0.0489638	-1.30253	0.193743	-0.160137	0.032583
	Shiftwork	-0.00250457	0.0646052	-0.0387673	0.969097	-0.129548	0.124539		Shiftwork	-0.00341493	0.0651523	-0.0524146	0.958234	-0.131634	0.124804
	Season (dummy variable 1)	0.094955	0.0723736	1.31201	0.190339	-0.0473653	0.237275		Season (dummy variable 1)	0.10793	0.08094	1.33345	0.183405	-0.051359	0.267218
	Season (dummy variable 2)	0.165133	0.0803833	2.05432	0.0406548	0.00706162	0.323204		Season (dummy variable 2)	0.211021	0.0876638	2.40717	0.0166868	0.0385005	0.383542
	Season (dummy variable 3)	0.122398	0.0524368	2.3342	0.0201255	0.019283	0.225513		Season (dummy variable 3)	0.0820471	0.0584463	1.4038	0.161422	-0.0329743	0.197069
	Employment status	0.0317204	0.0455697	0.696086	0.486817	-0.0578909	0.121332		Employment status	0.0229841	0.0508455	0.452038	0.651571	-0.077079	0.123047
	meq_total	-0.196974	0.053652	-3.67132	0.000277226	-0.302478	-0.0914687		meq_total	-0.229739	0.0593285	-3.87232	0.000132624	-0.346497	-0.112982
	Daylight exposure (free days)	-0.153805	0.0757777	-2.02968	0.0431117	-0.302819	-0.00479046		Daylight exposure (workdays)	-0.145515	0.0692198	-2.10221	0.0363763	-0.281738	-0.00929138
